# Supplementary material for: Proteomic Analyses Reveal New Insights on the Antimicrobial Mechanisms of Chitosan Biopolymers and Their Nanosized Particles against Escherichia coli
Source: Int J Mol Sci. 2019 Dec 28;21(1):225. doi: 10.3390/ijms21010225 (PMC6981525; doi:10.3390/ijms21010225)
Supplement: Supplementary file 1 [file ijms-21-00225-s001.zip]

Archive with 5 entries (5 files):
- Supplementary material Table S4.docx
- Suplemmentary material_ Figure_ Subimitted 27-12.docx
- Supplementary material Table S1.xlsx
- Supplementary material Table S2 - Venn diagram.xlsx
- Supplementary material Table S3 - KEGG less r-ptns from String.xlsx
