# Supplementary material for: Proteomic Analyses Reveal New Insights on the Antimicrobial Mechanisms of Chitosan Biopolymers and Their Nanosized Particles against Escherichia coli
Source: Int J Mol Sci. 2019 Dec 28;21(1):225. doi: 10.3390/ijms21010225 (PMC6981525; doi:10.3390/ijms21010225)
Supplement: Supplementary file 1 [file ijms-21-00225-s001.zip › Supplementary material Table S1.xlsx]

## Sheet: Table S1A
N	Total	%Cov	%Cov(50)	%Cov(95)	Accession	Name	Species	Peptides(95%)
1	70.59	72.67	69.19	64.3	sp|I00001|MALE_GFP	IS	GFP	36
2	51.9	61.36	55.2	51.8	sp|Q0TB00|TNAA_ECOL5	Tryptophanase OS=Escherichia coli O6:K15:H31 (strain 536 / UPEC) OX=362663 GN=tnaA PE=3 SV=1	ECOL5	27
3	47.2	73.1	70.3	70.3	sp|P0A6N3|EFTU_ECO57	Elongation factor Tu OS=Escherichia coli O157:H7 OX=83334 GN=tufA PE=3 SV=2	ECO57	26
4	33.34	51.39	47.01	45.42	sp|P0A6F4|GLPK_ECO57	Glycerol kinase OS=Escherichia coli O157:H7 OX=83334 GN=glpK PE=3 SV=2	ECO57	18
5	32.64	53.13	38.78	32.53	sp|P0A6N0|EFG_ECO57	Elongation factor G OS=Escherichia coli O157:H7 OX=83334 GN=fusA PE=3 SV=2	ECO57	16
6	27.07	35.74	24.46	21.98	sp|P0AFG9|ODP1_ECO57	Pyruvate dehydrogenase E1 component OS=Escherichia coli O157:H7 OX=83334 GN=aceE PE=1 SV=2	ECO57	14
7	27.06	53.86	47.94	33.03	sp|P0AG69|RS1_ECO57	30S ribosomal protein S1 OS=Escherichia coli O157:H7 OX=83334 GN=rpsA PE=3 SV=1	ECO57	15
8	24.01	64.45	63.87	51.45	sp|P0A911|OMPA_ECO57	Outer membrane protein A OS=Escherichia coli O157:H7 OX=83334 GN=ompA PE=3 SV=1	ECO57	13
9	24	54.73	52.03	52.03	sp|P02925|RBSB_ECOLI	Ribose import binding protein RbsB OS=Escherichia coli (strain K12) OX=83333 GN=rbsB PE=1 SV=1	ECOLI	12
10	23.06	44.16	35.77	22.81	sp|Q0T9P8|CH60_ECOL5	60 kDa chaperonin OS=Escherichia coli O6:K15:H31 (strain 536 / UPEC) OX=362663 GN=groL PE=3 SV=1	ECOL5	12
11	22.62	48.63	46.2	43.77	sp|P0A7Z6|RPOA_ECO57	DNA-directed RNA polymerase subunit alpha OS=Escherichia coli O157:H7 OX=83334 GN=rpoA PE=1 SV=1	ECO57	11
12	21	62.54	48.41	45.23	sp|P0A6P3|EFTS_ECO57	Elongation factor Ts OS=Escherichia coli O157:H7 OX=83334 GN=tsf PE=3 SV=2	ECO57	13
13	20.92	73.05	72.46	67.07	sp|P0ABT3|DPS_ECO57	DNA protection during starvation protein OS=Escherichia coli O157:H7 OX=83334 GN=dps PE=3 SV=2	ECO57	11
14	20.43	22.03	16.77	11.94	sp|P0A8T8|RPOC_ECO57	DNA-directed RNA polymerase subunit beta' OS=Escherichia coli O157:H7 OX=83334 GN=rpoC PE=1 SV=1	ECO57	13
15	20.3	25.66	16.84	15.53	sp|P09373|PFLB_ECOLI	Formate acetyltransferase 1 OS=Escherichia coli (strain K12) OX=83333 GN=pflB PE=1 SV=2	ECOLI	9
16	19.91	44.71	36.54	33.17	sp|P08200|IDH_ECOLI	Isocitrate dehydrogenase [NADP] OS=Escherichia coli (strain K12) OX=83333 GN=icd PE=1 SV=1	ECOLI	11
17	19.13	54.27	48.72	48.72	sp|P0A7L2|RL1_ECO57	50S ribosomal protein L1 OS=Escherichia coli O157:H7 OX=83334 GN=rplA PE=3 SV=2	ECO57	11
18	19.01	40.93	33.76	30.38	sp|P0A9P2|DLDH_ECO57	Dihydrolipoyl dehydrogenase OS=Escherichia coli O157:H7 OX=83334 GN=lpdA PE=3 SV=2	ECO57	11
19	18.33	53.7	40.97	24.31	sp|P0A851|TIG_ECO57	Trigger factor OS=Escherichia coli O157:H7 OX=83334 GN=tig PE=3 SV=1	ECO57	10
20	18.08	60.07	54.95	49.45	sp|P60424|RL2_ECO57	50S ribosomal protein L2 OS=Escherichia coli O157:H7 OX=83334 GN=rplB PE=3 SV=2	ECO57	10
21	18.02	63.11	55.83	38.35	sp|P0A7W0|RS4_ECO57	30S ribosomal protein S4 OS=Escherichia coli O157:H7 OX=83334 GN=rpsD PE=3 SV=2	ECO57	9
22	17.42	21.39	13.29	13.29	sp|P36683|ACNB_ECOLI	Aconitate hydratase B OS=Escherichia coli (strain K12) OX=83333 GN=acnB PE=1 SV=3	ECOLI	9
23	17.17	40.87	37.83	19.78	sp|P0ABB6|ATPB_ECO57	ATP synthase subunit beta OS=Escherichia coli O157:H7 OX=83334 GN=atpD PE=3 SV=2	ECO57	8
24	16.48	77.85	67.79	58.39	sp|P0A7R3|RL9_ECO57	50S ribosomal protein L9 OS=Escherichia coli O157:H7 OX=83334 GN=rplI PE=3 SV=1	ECO57	8
25	16.36	40.32	32.02	32.02	sp|P37769|KDUD_ECOLI	2-dehydro-3-deoxy-D-gluconate 5-dehydrogenase OS=Escherichia coli (strain K12) OX=83333 GN=kduD PE=1 SV=2	ECOLI	8
26	16.2	61.81	56.94	56.94	sp|P02413|RL15_ECOLI	50S ribosomal protein L15 OS=Escherichia coli (strain K12) OX=83333 GN=rplO PE=1 SV=1	ECOLI	8
27	15.97	32.47	32.47	28.35	sp|P0A838|SUCC_ECO57	Succinate--CoA ligase [ADP-forming] subunit beta OS=Escherichia coli O157:H7 OX=83334 GN=sucC PE=3 SV=1	ECO57	8
28	15.62	49.15	49.15	49.15	sp|P0AG57|RL6_ECO57	50S ribosomal protein L6 OS=Escherichia coli O157:H7 OX=83334 GN=rplF PE=3 SV=2	ECO57	9
29	15.58	14.53	10.51	6.259	sp|P0A8V4|RPOB_ECO57	DNA-directed RNA polymerase subunit beta OS=Escherichia coli O157:H7 OX=83334 GN=rpoB PE=3 SV=1	ECO57	8
30	15.23	53.85	53.85	44.87	sp|P66607|RS7_ECO57	30S ribosomal protein S7 OS=Escherichia coli O157:H7 OX=83334 GN=rpsG PE=3 SV=2	ECO57	8
31	14.75	70.82	57.51	43.78	sp|P0A7V5|RS3_ECO57	30S ribosomal protein S3 OS=Escherichia coli O157:H7 OX=83334 GN=rpsC PE=3 SV=2	ECO57	9
32	14.43	59.22	44.13	44.13	sp|P62401|RL5_ECO57	50S ribosomal protein L5 OS=Escherichia coli O157:H7 OX=83334 GN=rplE PE=3 SV=2	ECO57	8
33	13.9	59.75	55.6	48.55	sp|P0A7V2|RS2_ECO57	30S ribosomal protein S2 OS=Escherichia coli O157:H7 OX=83334 GN=rpsB PE=3 SV=2	ECO57	10
34	13.86	67.38	66.84	56.68	sp|P0AE10|AHPC_ECO57	Alkyl hydroperoxide reductase C OS=Escherichia coli O157:H7 OX=83334 GN=ahpC PE=3 SV=2	ECO57	7
35	13.62	45.92	37.76	30.82	sp|P0A9B4|G3P1_ECO57	Glyceraldehyde-3-phosphate dehydrogenase A OS=Escherichia coli O157:H7 OX=83334 GN=gapA PE=3 SV=2	ECO57	9
36	12.68	35.58	27.56	24.36	sp|P61891|MDH_ECO57	Malate dehydrogenase OS=Escherichia coli O157:H7 OX=83334 GN=mdh PE=3 SV=1	ECO57	6
37	12.34	80.31	74.8	66.14	sp|P68067|GRCA_ECO57	Autonomous glycyl radical cofactor OS=Escherichia coli O157:H7 OX=83334 GN=grcA PE=3 SV=1	ECO57	7
39	12.07	47.26	40.8	40.8	sp|P60725|RL4_ECO57	50S ribosomal protein L4 OS=Escherichia coli O157:H7 OX=83334 GN=rplD PE=3 SV=1	ECO57	6
40	11.86	31.01	21.19	21.19	sp|Q8XD03|PGK_ECO57	Phosphoglycerate kinase OS=Escherichia coli O157:H7 OX=83334 GN=pgk PE=3 SV=3	ECO57	7
41	11.77	21.25	19.93	16.14	sp|P0A3B3|TYPA_ECO57	GTP-binding protein TypA/BipA OS=Escherichia coli O157:H7 OX=83334 GN=typA PE=3 SV=1	ECO57	6
42	11.78	31.19	23.98	16.18	sp|P0ABB2|ATPA_ECO57	ATP synthase subunit alpha OS=Escherichia coli O157:H7 OX=83334 GN=atpA PE=3 SV=1	ECO57	7
43	11.26	25.34	14.46	14.46	sp|P0AC43|SDHA_ECO57	Succinate dehydrogenase flavoprotein subunit OS=Escherichia coli O157:H7 OX=83334 GN=sdhA PE=3 SV=1	ECO57	7
44	11	21.76	15.09	9.56	sp|P07395|SYFB_ECOLI	Phenylalanine--tRNA ligase beta subunit OS=Escherichia coli (strain K12) OX=83333 GN=pheT PE=1 SV=2	ECOLI	6
45	10.8	29.94	15.83	13.01	sp|P0A6Z0|DNAK_ECO57	Chaperone protein DnaK OS=Escherichia coli O157:H7 OX=83334 GN=dnaK PE=3 SV=2	ECO57	7
46	10.55	32.41	25.23	19.21	sp|P0A6Q1|ENO_ECO57	Enolase OS=Escherichia coli O157:H7 OX=83334 GN=eno PE=3 SV=2	ECO57	6
47	10.37	55.15	50.91	38.18	sp|P0A7J5|RL10_ECO57	50S ribosomal protein L10 OS=Escherichia coli O157:H7 OX=83334 GN=rplJ PE=3 SV=2	ECO57	5
48	10.19	62.73	62.73	61.82	sp|P61177|RL22_ECO57	50S ribosomal protein L22 OS=Escherichia coli O157:H7 OX=83334 GN=rplV PE=3 SV=1	ECO57	7
49	10.19	67.8	61.02	61.02	sp|P0A7T1|RS13_ECO57	30S ribosomal protein S13 OS=Escherichia coli O157:H7 OX=83334 GN=rpsM PE=3 SV=2	ECO57	5
50	10.02	68.27	39.42	37.5	sp|P60625|RL24_ECO57	50S ribosomal protein L24 OS=Escherichia coli O157:H7 OX=83334 GN=rplX PE=3 SV=2	ECO57	5
51	9.46	34.72	14.58	11.81	sp|P0A7D6|PURA_ECO57	Adenylosuccinate synthetase OS=Escherichia coli O157:H7 OX=83334 GN=purA PE=3 SV=2	ECO57	5
52	9.16	65.87	60.48	50.3	sp|P0A7W3|RS5_ECO57	30S ribosomal protein S5 OS=Escherichia coli O157:H7 OX=83334 GN=rpsE PE=3 SV=2	ECO57	4
53	8.95	38.86	26.51	26.51	sp|P0AEE5|DGAL_ECOLI	D-galactose-binding periplasmic protein OS=Escherichia coli (strain K12) OX=83333 GN=mglB PE=1 SV=1	ECOLI	5
54	8.92	25.99	21.1	16.21	sp|P67037|SYFA_ECO57	Phenylalanine--tRNA ligase alpha subunit OS=Escherichia coli O157:H7 OX=83334 GN=pheS PE=3 SV=1	ECO57	5
55	8.73	22.54	17.51	17.51	sp|Q8XA55|GLYA_ECO57	Serine hydroxymethyltransferase OS=Escherichia coli O157:H7 OX=83334 GN=glyA PE=3 SV=1	ECO57	5
56	8.57	21.49	14.89	14.89	sp|P0AD62|KPYK1_ECO57	Pyruvate kinase I OS=Escherichia coli O157:H7 OX=83334 GN=pykF PE=3 SV=1	ECO57	5
57	8.48	43.85	37.69	30	sp|P0A7X5|RS9_ECO57	30S ribosomal protein S9 OS=Escherichia coli O157:H7 OX=83334 GN=rpsI PE=3 SV=2	ECO57	4
58	8.37	46.15	35.9	35.9	sp|P0A7M4|RL28_ECO57	50S ribosomal protein L28 OS=Escherichia coli O157:H7 OX=83334 GN=rpmB PE=3 SV=2	ECO57	5
59	8.34	31.75	27.62	20.95	sp|P0A719|KPRS_ECO57	Ribose-phosphate pyrophosphokinase OS=Escherichia coli O157:H7 OX=83334 GN=prs PE=3 SV=2	ECO57	4
60	8.16	22.01	12.39	12.39	sp|P00350|6PGD_ECOLI	6-phosphogluconate dehydrogenase, decarboxylating OS=Escherichia coli (strain K12) OX=83333 GN=gnd PE=1 SV=2	ECOLI	5
61	8.03	12.98	12.98	10.22	sp|P02931|OMPF_ECOLI	Outer membrane protein F OS=Escherichia coli (strain K12) OX=83333 GN=ompF PE=1 SV=1	ECOLI	4
62	8.01	20.17	20.17	17.23	sp|P07014|SDHB_ECOLI	Succinate dehydrogenase iron-sulfur subunit OS=Escherichia coli (strain K12) OX=83333 GN=sdhB PE=1 SV=1	ECOLI	4
63	8	65.56	65.56	57.78	sp|P0ACF2|DBHA_ECO57	DNA-binding protein HU-alpha OS=Escherichia coli O157:H7 OX=83334 GN=hupA PE=3 SV=1	ECO57	4
64	8.01	61.86	51.55	51.55	sp|P0A6G1|CH10_ECO57	10 kDa chaperonin OS=Escherichia coli O157:H7 OX=83334 GN=groS PE=3 SV=1	ECO57	4
65	8.18	21.91	15.83	9.565	sp|P08839|PT1_ECOLI	Phosphoenolpyruvate-protein phosphotransferase OS=Escherichia coli (strain K12) OX=83333 GN=ptsI PE=1 SV=1	ECOLI	4
66	7.98	9.653	5.56	4.247	sp|Q8XA46|PUR4_ECO57	Phosphoribosylformylglycinamidine synthase OS=Escherichia coli O157:H7 OX=83334 GN=purL PE=3 SV=3	ECO57	4
67	7.9	54.55	47.93	47.93	sp|P0A7K4|RL7_ECO57	50S ribosomal protein L7/L12 OS=Escherichia coli O157:H7 OX=83334 GN=rplL PE=3 SV=2	ECO57	5
68	7.84	27.63	18.97	12.18	sp|P0ABH7|CISY_ECOLI	Citrate synthase OS=Escherichia coli (strain K12) OX=83333 GN=gltA PE=1 SV=1	ECOLI	4
69	7.56	49.51	43.69	43.69	sp|P0A7R7|RS10_ECO57	30S ribosomal protein S10 OS=Escherichia coli O157:H7 OX=83334 GN=rpsJ PE=3 SV=1	ECO57	5
70	7.42	56.34	50	40.85	sp|P0AA12|RL13_ECO57	50S ribosomal protein L13 OS=Escherichia coli O157:H7 OX=83334 GN=rplM PE=3 SV=1	ECO57	4
71	7.22	45.07	45.07	42.25	sp|P68681|RS21_ECO57	30S ribosomal protein S21 OS=Escherichia coli O157:H7 OX=83334 GN=rpsU PE=3 SV=2	ECO57	3
72	7.17	34.26	24.22	19.72	sp|P0AGF1|SUCD_ECO57	Succinate--CoA ligase [ADP-forming] subunit alpha OS=Escherichia coli O157:H7 OX=83334 GN=sucD PE=3 SV=2	ECO57	4
73	7.23	14.95	8.79	4.909	sp|P00957|SYA_ECOLI	Alanine--tRNA ligase OS=Escherichia coli (strain K12) OX=83333 GN=alaS PE=1 SV=2	ECOLI	4
74	7.01	22.13	12.32	9.603	sp|P25553|ALDA_ECOLI	Lactaldehyde dehydrogenase OS=Escherichia coli (strain K12) OX=83333 GN=aldA PE=1 SV=2	ECOLI	2
75	6.87	13.72	13.72	8.372	sp|P0A8L3|SYS_ECO57	Serine--tRNA ligase OS=Escherichia coli O157:H7 OX=83334 GN=serS PE=3 SV=1	ECO57	3
76	6.85	8.37	4.956	4.956	sp|Q8XCX2|NUOG_ECO57	NADH-quinone oxidoreductase subunit G OS=Escherichia coli O157:H7 OX=83334 GN=nuoG PE=3 SV=3	ECO57	4
77	6.81	52.87	41.38	31.03	sp|P0A7U9|RS20_ECO57	30S ribosomal protein S20 OS=Escherichia coli O157:H7 OX=83334 GN=rpsT PE=3 SV=2	ECO57	4
78	6.87	24.15	19.81	16.1	sp|P0ABK6|CYSK_ECO57	Cysteine synthase A OS=Escherichia coli O157:H7 OX=83334 GN=cysK PE=3 SV=2	ECO57	3
79	6.73	32.28	26.77	26.77	sp|P0AG46|RL17_ECO57	50S ribosomal protein L17 OS=Escherichia coli O157:H7 OX=83334 GN=rplQ PE=3 SV=1	ECO57	4
80	6.67	57.61	57.61	57.61	sp|P0A7U5|RS19_ECO57	30S ribosomal protein S19 OS=Escherichia coli O157:H7 OX=83334 GN=rpsS PE=3 SV=2	ECO57	6
81	6.64	60	47.06	37.65	sp|P0A7M0|RL27_ECO57	50S ribosomal protein L27 OS=Escherichia coli O157:H7 OX=83334 GN=rpmA PE=3 SV=2	ECO57	3
82	6.74	25.24	25.24	25.24	sp|P0ACK0|CRP_ECO57	cAMP-activated global transcriptional regulator CRP OS=Escherichia coli O157:H7 OX=83334 GN=crp PE=3 SV=1	ECO57	5
83	6.72	12.41	9.785	9.785	sp|P0AG32|RHO_ECO57	Transcription termination factor Rho OS=Escherichia coli O157:H7 OX=83334 GN=rho PE=3 SV=1	ECO57	3
84	6.74	18.57	11.27	11.27	sp|P06959|ODP2_ECOLI	Dihydrolipoyllysine-residue acetyltransferase component of pyruvate dehydrogenase complex OS=Escherichia coli (strain K12) OX=83333 GN=aceF PE=1 SV=3	ECOLI	4
85	6.47	14.85	11.09	7.113	sp|Q8XDS0|ASPA_ECO57	Aspartate ammonia-lyase OS=Escherichia coli O157:H7 OX=83334 GN=aspA PE=3 SV=2	ECO57	3
86	6.35	35.59	35.59	35.59	sp|P0A7L5|RL20_ECO57	50S ribosomal protein L20 OS=Escherichia coli O157:H7 OX=83334 GN=rplT PE=3 SV=2	ECO57	4
87	6.34	31.25	31.25	31.25	sp|P0A7B0|IPYR_ECO57	Inorganic pyrophosphatase OS=Escherichia coli O157:H7 OX=83334 GN=ppa PE=3 SV=2	ECO57	5
88	6.35	19.66	12.85	5.86	sp|A7ZUM3|PUR9_ECO24	Bifunctional purine biosynthesis protein PurH OS=Escherichia coli O139:H28 (strain E24377A / ETEC) OX=331111 GN=purH PE=3 SV=1	ECO24	3
89	6.15	44.64	33.93	23.81	sp|P0A864|TPX_ECO57	Thiol peroxidase OS=Escherichia coli O157:H7 OX=83334 GN=tpx PE=3 SV=2	ECO57	3
90	6.27	34.07	19.56	13.56	sp|P0A871|TALB_ECO57	Transaldolase B OS=Escherichia coli O157:H7 OX=83334 GN=talB PE=3 SV=2	ECO57	4
91	6.06	10.83	5.833	5.833	sp|Q8XCW9|NUOCD_ECO57	NADH-quinone oxidoreductase subunit C/D OS=Escherichia coli O157:H7 OX=83334 GN=nuoC PE=3 SV=1	ECO57	3
92	6.05	16.89	8.447	8.447	sp|Q8XE41|OMPC_ECO57	Outer membrane protein C OS=Escherichia coli O157:H7 OX=83334 GN=ompC PE=3 SV=1	ECO57	3
93	6.02	7.238	5.17	5.17	sp|Q8X7E7|SYM_ECO57	Methionine--tRNA ligase OS=Escherichia coli O157:H7 OX=83334 GN=metG PE=3 SV=3	ECO57	3
94	6	58.54	58.54	58.54	sp|P0A7T5|RS16_ECO57	30S ribosomal protein S16 OS=Escherichia coli O157:H7 OX=83334 GN=rpsP PE=3 SV=1	ECO57	3
95	6.19	54.07	44.5	44.5	sp|P60440|RL3_ECO57	50S ribosomal protein L3 OS=Escherichia coli O157:H7 OX=83334 GN=rplC PE=3 SV=1	ECO57	5
96	6.02	11.68	6.86	4.823	sp|P0AFG5|ODO1_ECO57	2-oxoglutarate dehydrogenase E1 component OS=Escherichia coli O157:H7 OX=83334 GN=sucA PE=3 SV=1	ECO57	4
97	5.89	22.28	12.53	12.53	sp|P0AB72|ALF_ECO57	Fructose-bisphosphate aldolase class 2 OS=Escherichia coli O157:H7 OX=83334 GN=fbaA PE=3 SV=2	ECO57	3
98	5.77	44.35	40	32.17	sp|P0A7K8|RL19_ECO57	50S ribosomal protein L19 OS=Escherichia coli O157:H7 OX=83334 GN=rplS PE=3 SV=2	ECO57	3
99	5.78	7.143	7.143	7.143	sp|Q8XCX9|SPEA_ECO57	Biosynthetic arginine decarboxylase OS=Escherichia coli O157:H7 OX=83334 GN=speA PE=3 SV=1	ECO57	4
100	5.61	38.85	31.65	19.42	sp|Q46938|KDUI_ECOLI	4-deoxy-L-threo-5-hexosulose-uronate ketol-isomerase OS=Escherichia coli (strain K12) OX=83333 GN=kduI PE=1 SV=1	ECOLI	3
101	5.53	7.692	6.571	4.808	sp|P0A6Z5|HTPG_ECO57	Chaperone protein HtpG OS=Escherichia coli O157:H7 OX=83334 GN=htpG PE=3 SV=1	ECO57	2
102	5.41	23.2	17.6	13.2	sp|P62709|GPMA_ECO57	2,3-bisphosphoglycerate-dependent phosphoglycerate mutase OS=Escherichia coli O157:H7 OX=83334 GN=gpmA PE=3 SV=2	ECO57	3
103	5.42	43.69	43.69	36.89	sp|P0AG49|RL21_ECO57	50S ribosomal protein L21 OS=Escherichia coli O157:H7 OX=83334 GN=rplU PE=3 SV=1	ECO57	3
104	5.17	11.09	6.534	6.534	sp|P63285|CLPB_ECO57	Chaperone protein ClpB OS=Escherichia coli O157:H7 OX=83334 GN=clpB PE=3 SV=1	ECO57	2
105	5.05	25.73	25.73	25.73	sp|P0A919|OMPX_ECO57	Outer membrane protein X OS=Escherichia coli O157:H7 OX=83334 GN=ompX PE=3 SV=1	ECO57	2
106	4.97	14.23	12.25	12.25	sp|P12758|UDP_ECOLI	Uridine phosphorylase OS=Escherichia coli (strain K12) OX=83333 GN=udp PE=1 SV=3	ECOLI	3
107	4.96	13.75	13.75	10.5	sp|P0A6A5|ACKA_ECO57	Acetate kinase OS=Escherichia coli O157:H7 OX=83334 GN=ackA PE=3 SV=1	ECO57	3
108	4.83	50.38	41.98	37.4	sp|P0A4D1|RS6_ECO57	30S ribosomal protein S6 OS=Escherichia coli O157:H7 OX=83334 GN=rpsF PE=3 SV=1	ECO57	3
109	4.8	63.08	56.92	35.38	sp|P0A7W9|RS8_ECO57	30S ribosomal protein S8 OS=Escherichia coli O157:H7 OX=83334 GN=rpsH PE=3 SV=2	ECO57	3
110	4.64	31.69	26.76	16.9	sp|P0A7J9|RL11_ECO57	50S ribosomal protein L11 OS=Escherichia coli O157:H7 OX=83334 GN=rplK PE=3 SV=2	ECO57	2
111	4.51	12.75	4.493	2.299	sp|Q8XD33|GCSP_ECO57	Glycine dehydrogenase (decarboxylating) OS=Escherichia coli O157:H7 OX=83334 GN=gcvP PE=3 SV=3	ECO57	2
112	4.44	9.888	3.483	2.584	sp|B1LFS0|IF2_ECOSM	Translation initiation factor IF-2 OS=Escherichia coli (strain SMS-3-5 / SECEC) OX=439855 GN=infB PE=3 SV=1	ECOSM	2
113	4.42	27.01	22.63	12.41	sp|P0ACG0|HNS_ECO57	DNA-binding protein H-NS OS=Escherichia coli O157:H7 OX=83334 GN=hns PE=3 SV=2	ECO57	2
114	4.41	25.5	20.3	8.416	sp|P0A6B9|ISCS_ECO57	Cysteine desulfurase IscS OS=Escherichia coli O157:H7 OX=83334 GN=iscS PE=1 SV=1	ECO57	2
115	4.41	13.71	11.62	7.048	sp|P64295|GUAA_ECO57	GMP synthase [glutamine-hydrolyzing] OS=Escherichia coli O157:H7 OX=83334 GN=guaA PE=3 SV=1	ECO57	3
116	4.4	48.84	36.43	31.01	sp|P0A7S1|RS11_ECO57	30S ribosomal protein S11 OS=Escherichia coli O157:H7 OX=83334 GN=rpsK PE=3 SV=2	ECO57	3
117	4.24	12.23	4.265	4.265	sp|P0A9Q8|ADHE_ECO57	Aldehyde-alcohol dehydrogenase OS=Escherichia coli O157:H7 OX=83334 GN=adhE PE=3 SV=2	ECO57	3
118	4.24	9.142	5.485	3.797	sp|Q8X9M3|PNP_ECO57	Polyribonucleotide nucleotidyltransferase OS=Escherichia coli O157:H7 OX=83334 GN=pnp PE=3 SV=2	ECO57	2
119	4.19	32.67	20.79	20.79	sp|P0AG61|RS14_ECO57	30S ribosomal protein S14 OS=Escherichia coli O157:H7 OX=83334 GN=rpsN PE=3 SV=2	ECO57	3
120	4.19	12.31	7.477	4.361	sp|Q8XE27|SYT_ECO57	Threonine--tRNA ligase OS=Escherichia coli O157:H7 OX=83334 GN=thrS PE=3 SV=1	ECO57	2
121	4.19	12.84	7.901	5.679	sp|P0AFG7|ODO2_ECO57	Dihydrolipoyllysine-residue succinyltransferase component of 2-oxoglutarate dehydrogenase complex OS=Escherichia coli O157:H7 OX=83334 GN=sucB PE=1 SV=2	ECO57	2
122	4.18	9.36	6.65	6.65	sp|P0A953|FABB_ECOLI	3-oxoacyl-[acyl-carrier-protein] synthase 1 OS=Escherichia coli (strain K12) OX=83333 GN=fabB PE=1 SV=1	ECOLI	3
123	4.32	12.81	7.3	4.959	sp|Q7A978|KATG1_ECO57	Catalase-peroxidase 1 OS=Escherichia coli O157:H7 OX=83334 GN=katG1 PE=3 SV=1	ECO57	2
124	4.13	13.33	13.33	13.33	sp|P0A860|TPIS_ECO57	Triosephosphate isomerase OS=Escherichia coli O157:H7 OX=83334 GN=tpiA PE=3 SV=1	ECO57	3
125	4.09	41.42	30.77	30.77	sp|P69783|PTGA_ECOLI	PTS system glucose-specific EIIA component OS=Escherichia coli (strain K12) OX=83333 GN=crr PE=1 SV=2	ECOLI	2
126	4.09	24.36	16.03	16.03	sp|P0ABA2|ATPF_ECO57	ATP synthase subunit b OS=Escherichia coli O157:H7 OX=83334 GN=atpF PE=3 SV=1	ECO57	2
127	4.32	13.52	11.59	7.94	sp|P58694|SYN_ECO57	Asparagine--tRNA ligase OS=Escherichia coli O157:H7 OX=83334 GN=asnS PE=3 SV=2	ECO57	3
128	4.03	6.841	2.363	2.363	sp|P0AES7|GYRB_ECO57	DNA gyrase subunit B OS=Escherichia coli O157:H7 OX=83334 GN=gyrB PE=3 SV=2	ECO57	2
129	4.03	72.46	63.77	63.77	sp|P0A9Y8|CSPC_ECO57	Cold shock-like protein CspC OS=Escherichia coli O157:H7 OX=83334 GN=cspC PE=3 SV=2	ECO57	2
130	4.03	62.32	36.23	36.23	sp|P0A974|CSPE_ECO57	Cold shock-like protein CspE OS=Escherichia coli O157:H7 OX=83334 GN=cspE PE=3 SV=2	ECO57	2
131	4.02	60.26	48.72	48.72	sp|P69778|LPP_ECO57	Major outer membrane lipoprotein OS=Escherichia coli O157:H7 OX=83334 GN=lpp PE=3 SV=1	ECO57	2
132	4.02	11.48	8.673	5.357	sp|Q8XCJ9|PURT_ECO57	Formate-dependent phosphoribosylglycinamide formyltransferase OS=Escherichia coli O157:H7 OX=83334 GN=purT PE=3 SV=1	ECO57	2
133	4.01	35.56	13.33	13.33	sp|P0A709|IF3_ECO57	Translation initiation factor IF-3 OS=Escherichia coli O157:H7 OX=83334 GN=infC PE=3 SV=1	ECO57	2
134	4	8.241	4.232	4.232	sp|Q8X9B6|ACCC_ECO57	Biotin carboxylase OS=Escherichia coli O157:H7 OX=83334 GN=accC PE=3 SV=1	ECO57	2
135	4	7.945	5.205	5.205	sp|P66024|RF2_ECO57	Peptide chain release factor 2 OS=Escherichia coli O157:H7 OX=83334 GN=prfB PE=3 SV=1	ECO57	2
136	4	21.71	15.13	15.13	sp|P0ACI8|ASNC_ECO57	Regulatory protein AsnC OS=Escherichia coli O157:H7 OX=83334 GN=asnC PE=3 SV=1	ECO57	2
137	4	32.14	32.14	32.14	sp|P0AG65|RS17_ECO57	30S ribosomal protein S17 OS=Escherichia coli O157:H7 OX=83334 GN=rpsQ PE=3 SV=2	ECO57	2
138	4	46.03	46.03	46.03	sp|P0A7M8|RL29_ECO57	50S ribosomal protein L29 OS=Escherichia coli O157:H7 OX=83334 GN=rpmC PE=3 SV=1	ECO57	2
139	4	9.95	9.95	9.95	sp|P0AFH8|OSMY_ECOLI	Osmotically-inducible protein Y OS=Escherichia coli (strain K12) OX=83333 GN=osmY PE=1 SV=1	ECOLI	2
140	3.86	6.096	3.338	3.338	sp|P00961|SYGB_ECOLI	Glycine--tRNA ligase beta subunit OS=Escherichia coli (strain K12) OX=83333 GN=glyS PE=1 SV=4	ECOLI	2
141	3.89	15.28	15.28	10.1	sp|P0A9J9|CMPDT_ECO57	Bifunctional chorismate mutase/prephenate dehydratase OS=Escherichia coli O157:H7 OX=83334 GN=pheA PE=3 SV=1	ECO57	3
142	3.6	5.184	1.791	1.791	sp|P21513|RNE_ECOLI	Ribonuclease E OS=Escherichia coli (strain K12) OX=83333 GN=rne PE=1 SV=6	ECOLI	2
143	3.57	17.35	10.2	10.2	sp|P0A9L1|SLYD_ECO57	FKBP-type peptidyl-prolyl cis-trans isomerase SlyD OS=Escherichia coli O157:H7 OX=83334 GN=slyD PE=3 SV=1	ECO57	2
144	3.58	16.89	6.798	5.044	sp|P0AB89|PUR8_ECOLI	Adenylosuccinate lyase OS=Escherichia coli (strain K12) OX=83333 GN=purB PE=1 SV=1	ECOLI	2
145	3.54	14.16	11.8	10.09	sp|P69911|DCEB_ECO57	Glutamate decarboxylase beta OS=Escherichia coli O157:H7 OX=83334 GN=gadB PE=3 SV=1	ECO57	2
145	3.54	14.16	11.8	10.09	sp|P58228|DCEA_ECO57	Glutamate decarboxylase alpha OS=Escherichia coli O157:H7 OX=83334 GN=gadA PE=3 SV=1	ECO57	2
146	3.55	39.84	33.33	13.82	sp|P0ADY5|RL14_ECO57	50S ribosomal protein L14 OS=Escherichia coli O157:H7 OX=83334 GN=rplN PE=3 SV=1	ECO57	3
147	3.53	9.804	7.994	6.486	sp|P27302|TKT1_ECOLI	Transketolase 1 OS=Escherichia coli (strain K12) OX=83333 GN=tktA PE=1 SV=5	ECOLI	2
148	3.28	5.625	5.625	5.625	sp|P0A797|PFKA_ECO57	ATP-dependent 6-phosphofructokinase isozyme 1 OS=Escherichia coli O157:H7 OX=83334 GN=pfkA PE=3 SV=1	ECO57	1
149	3.31	40.59	20.5	15.06	sp|P0ABP9|DEOD_ECO57	Purine nucleoside phosphorylase DeoD-type OS=Escherichia coli O157:H7 OX=83334 GN=deoD PE=1 SV=2	ECO57	2
150	3.22	17.65	17.65	13.03	sp|P0A9Q3|ARCA_ECO57	Aerobic respiration control protein ArcA OS=Escherichia coli O157:H7 OX=83334 GN=arcA PE=3 SV=1	ECO57	2
151	3.3	23.95	15.86	7.443	sp|P37647|KDGK_ECOLI	2-dehydro-3-deoxygluconokinase OS=Escherichia coli (strain K12) OX=83333 GN=kdgK PE=1 SV=1	ECOLI	2
152	3.21	8.642	3.951	2.346	sp|P0A942|BAMA_ECO57	Outer membrane protein assembly factor BamA OS=Escherichia coli O157:H7 OX=83334 GN=bamA PE=3 SV=1	ECO57	2
153	3.11	30.57	22.28	22.28	sp|P0AGD5|SODF_ECO57	Superoxide dismutase [Fe] OS=Escherichia coli O157:H7 OX=83334 GN=sodB PE=3 SV=2	ECO57	2
154	3.11	16.43	10.24	4.048	sp|Q8X7H4|GATZ_ECO57	D-tagatose-1,6-bisphosphate aldolase subunit GatZ OS=Escherichia coli O157:H7 OX=83334 GN=gatZ PE=1 SV=3	ECO57	2
155	3	26.56	14.58	14.58	sp|P63225|GMHA_ECO57	Phosphoheptose isomerase OS=Escherichia coli O157:H7 OX=83334 GN=gmhA PE=3 SV=1	ECO57	2
156	2.99	6.617	2.516	0.932	sp|P63737|CARB_ECO57	Carbamoyl-phosphate synthase large chain OS=Escherichia coli O157:H7 OX=83334 GN=carB PE=3 SV=2	ECO57	1
157	2.97	47.58	38.71	28.23	sp|P0A7S5|RS12_ECO57	30S ribosomal protein S12 OS=Escherichia coli O157:H7 OX=83334 GN=rpsL PE=3 SV=2	ECO57	2
158	2.84	17.45	17.45	17.45	sp|P0A915|OMPW_ECOLI	Outer membrane protein W OS=Escherichia coli (strain K12) OX=83333 GN=ompW PE=1 SV=1	ECOLI	2
159	2.79	15.8	4.966	4.966	sp|P0A6H6|HSLU_ECO57	ATP-dependent protease ATPase subunit HslU OS=Escherichia coli O157:H7 OX=83334 GN=hslU PE=1 SV=1	ECO57	1
160	2.89	9.626	7.475	6.455	sp|Q8X743|CAPP_ECO57	Phosphoenolpyruvate carboxylase OS=Escherichia coli O157:H7 OX=83334 GN=ppc PE=3 SV=1	ECO57	5
161	2.57	26.28	18.25	2.92	sp|P0A9D8|DAPD_ECOLI	2,3,4,5-tetrahydropyridine-2,6-dicarboxylate N-succinyltransferase OS=Escherichia coli (strain K12) OX=83333 GN=dapD PE=1 SV=1	ECOLI	1
162	2.45	33.03	24.77	24.77	sp|P0AA27|THIO_ECO57	Thioredoxin 1 OS=Escherichia coli O157:H7 OX=83334 GN=trxA PE=1 SV=2	ECO57	2
163	2.43	47.46	16.95	16.95	sp|P0AG53|RL30_ECO57	50S ribosomal protein L30 OS=Escherichia coli O157:H7 OX=83334 GN=rpmD PE=3 SV=2	ECO57	2
164	2.38	33.59	17.19	7.031	sp|P0AF93|RIDA_ECOLI	2-iminobutanoate/2-iminopropanoate deaminase OS=Escherichia coli (strain K12) OX=83333 GN=ridA PE=1 SV=2	ECOLI	1
165	2.31	24.41	14.08	10.33	sp|P0A957|ALKH_ECO57	KHG/KDPG aldolase OS=Escherichia coli O157:H7 OX=83334 GN=eda PE=3 SV=1	ECO57	2
166	2.27	7.963	6.667	2.037	sp|Q8X733|PCKA_ECO57	Phosphoenolpyruvate carboxykinase (ATP) OS=Escherichia coli O157:H7 OX=83334 GN=pckA PE=3 SV=1	ECO57	1
167	2.23	13.74	2.222	2.222	sp|P0AFF8|NUSA_ECO57	Transcription termination/antitermination protein NusA OS=Escherichia coli O157:H7 OX=83334 GN=nusA PE=3 SV=1	ECO57	1
168	2.17	33.57	27.27	8.392	sp|P0A764|NDK_ECO57	Nucleoside diphosphate kinase OS=Escherichia coli O157:H7 OX=83334 GN=ndk PE=3 SV=2	ECO57	1
169	2.17	18.08	18.08	5.085	sp|P0ABA5|ATPD_ECO57	ATP synthase subunit delta OS=Escherichia coli O157:H7 OX=83334 GN=atpH PE=3 SV=1	ECO57	1
170	2.15	19.47	8.779	8.779	sp|P0AEK5|FABI_ECO57	Enoyl-[acyl-carrier-protein] reductase [NADH] FabI OS=Escherichia coli O157:H7 OX=83334 GN=fabI PE=3 SV=2	ECO57	2
171	2.13	9.505	8.317	4.356	sp|P0AG16|PUR1_ECOLI	Amidophosphoribosyltransferase OS=Escherichia coli (strain K12) OX=83333 GN=purF PE=1 SV=2	ECOLI	1
172	2.12	22.06	22.06	22.06	sp|P0ADY9|RL16_ECO57	50S ribosomal protein L16 OS=Escherichia coli O157:H7 OX=83334 GN=rplP PE=3 SV=1	ECO57	2
173	2.07	17.35	3.47	3.47	sp|P58603|OMPT_ECO57	Protease 7 OS=Escherichia coli O157:H7 OX=83334 GN=ompT PE=3 SV=1	ECO57	2
174	2.1	14.88	11.23	3.133	sp|P0A9A8|FTSZ_ECO57	Cell division protein FtsZ OS=Escherichia coli O157:H7 OX=83334 GN=ftsZ PE=3 SV=1	ECO57	1
174	2.1	14.88	11.23	3.133	sp|P0A9A6|FTSZ_ECOLI	Cell division protein FtsZ OS=Escherichia coli (strain K12) OX=83333 GN=ftsZ PE=1 SV=1	ECOLI	1
175	2.08	12.43	8.287	3.039	sp|Q8XEA7|SERC_ECO57	Phosphoserine aminotransferase OS=Escherichia coli O157:H7 OX=83334 GN=serC PE=3 SV=3	ECO57	1
176	2.08	6.583	6.583	3.448	sp|P0AGH9|PSTC_ECO57	Phosphate transport system permease protein PstC OS=Escherichia coli O157:H7 OX=83334 GN=pstC PE=3 SV=1	ECO57	1
177	2.2	21.51	21.51	21.51	sp|P0A9L7|PPIC_ECO57	Peptidyl-prolyl cis-trans isomerase C OS=Escherichia coli O157:H7 OX=83334 GN=ppiC PE=3 SV=2	ECO57	2
178	2.07	27.72	9.901	9.901	sp|P64583|YQJD_ECO57	Uncharacterized protein YqjD OS=Escherichia coli O157:H7 OX=83334 GN=yqjD PE=3 SV=1	ECO57	1
179	2.06	13.5	13.5	6.748	sp|P0A8E9|YAJQ_ECO57	UPF0234 protein YajQ OS=Escherichia coli O157:H7 OX=83334 GN=yajQ PE=3 SV=2	ECO57	1
180	2.04	9.168	7.676	2.345	sp|P0A9C7|GLN1B_ECO57	Glutamine synthetase OS=Escherichia coli O157:H7 OX=83334 GN=glnA PE=3 SV=2	ECO57	1
181	2.03	11.24	6.067	2.921	sp|P31120|GLMM_ECOLI	Phosphoglucosamine mutase OS=Escherichia coli (strain K12) OX=83333 GN=glmM PE=1 SV=3	ECOLI	1
182	2.03	7.302	2.857	2.857	sp|P0ABJ1|CYOA_ECOLI	Cytochrome bo(3) ubiquinol oxidase subunit 2 OS=Escherichia coli (strain K12) OX=83333 GN=cyoA PE=1 SV=1	ECOLI	1
183	2.03	11.11	4.348	4.348	sp|P0AAP6|IPRA_ECO57	Inhibitor of hydrogen peroxide resistance OS=Escherichia coli O157:H7 OX=83334 GN=iprA PE=3 SV=2	ECO57	1
184	2.03	9.799	9.799	5.528	sp|P0AB78|KBL_ECO57	2-amino-3-ketobutyrate coenzyme A ligase OS=Escherichia coli O157:H7 OX=83334 GN=kbl PE=3 SV=1	ECO57	2
185	2.02	19.77	8.721	8.721	sp|P0A6Q4|FABA_ECO57	3-hydroxydecanoyl-[acyl-carrier-protein] dehydratase OS=Escherichia coli O157:H7 OX=83334 GN=fabA PE=3 SV=2	ECO57	1
186	2.02	2.639	0.9425	0.9425	sp|P27189|TRAC4_ECOLX	DNA primase TraC OS=Escherichia coli OX=562 GN=traC PE=1 SV=1	ECOLX	1
187	2.02	5.949	3.116	3.116	sp|P0A7G8|RECA_ECO57	Protein RecA OS=Escherichia coli O157:H7 OX=83334 GN=recA PE=3 SV=2	ECO57	1
188	2.01	6.61	3.731	1.279	sp|Q8XA49|SYI_ECO57	Isoleucine--tRNA ligase OS=Escherichia coli O157:H7 OX=83334 GN=ileS PE=3 SV=1	ECO57	1
189	2.01	1.579	0.3008	0.3008	sp|Q8X8V7|YEEJ_ECO57	Uncharacterized protein YeeJ OS=Escherichia coli O157:H7 OX=83334 GN=Z3135 PE=3 SV=2	ECO57	1
190	2.01	12.04	3.285	3.285	sp|Q8X4P8|FUMA_ECO57	Fumarate hydratase class I, aerobic OS=Escherichia coli O157:H7 OX=83334 GN=fumA PE=3 SV=3	ECO57	1
191	2.01	6.538	2.179	2.179	sp|P22519|CVAA_ECOLX	Colicin V secretion protein CvaA OS=Escherichia coli OX=562 GN=cvaA PE=1 SV=1	ECOLX	1
193	2.01	15.82	5.696	5.696	sp|P0A6W7|GREA_ECO57	Transcription elongation factor GreA OS=Escherichia coli O157:H7 OX=83334 GN=greA PE=3 SV=1	ECO57	1
194	2.01	7.104	3.279	3.279	sp|P0ADR7|RLMM_ECO57	Ribosomal RNA large subunit methyltransferase M OS=Escherichia coli O157:H7 OX=83334 GN=rlmM PE=3 SV=1	ECO57	1
195	2.01	6.355	2.007	2.007	sp|P30192|INSZ_ECOLI	Putative transposase InsZ OS=Escherichia coli (strain K12) OX=83333 GN=insZ PE=4 SV=2	ECOLI	1
196	2.01	2.469	1.01	1.01	sp|P25516|ACNA_ECOLI	Aconitate hydratase A OS=Escherichia coli (strain K12) OX=83333 GN=acnA PE=1 SV=3	ECOLI	1
197	2.01	6.41	3.333	3.333	sp|P23256|MALY_ECOLI	Protein MalY OS=Escherichia coli (strain K12) OX=83333 GN=malY PE=1 SV=1	ECOLI	1
198	2.01	17.39	7.453	7.453	sp|P0AEU9|SKP_ECO57	Chaperone protein Skp OS=Escherichia coli O157:H7 OX=83334 GN=skp PE=3 SV=1	ECO57	1
199	2.01	15.94	11.59	11.59	sp|P0ABM7|CCMD_ECO57	Heme exporter protein D OS=Escherichia coli O157:H7 OX=83334 GN=ccmD PE=3 SV=1	ECO57	1
200	47.2	73.1	70.3	70.3	sp|P0A6N3|EFTU_ECO57	Elongation factor Tu OS=Escherichia coli O157:H7 OX=83334 GN=tufA PE=3 SV=2	ECO57	1
203	2	3.644	3.644	3.644	sp|Q8X988|ZAPD_ECO57	Cell division protein ZapD OS=Escherichia coli O157:H7 OX=83334 GN=zapD PE=3 SV=1	ECO57	1
204	2	9.813	4.673	4.673	sp|P69442|KAD_ECO57	Adenylate kinase OS=Escherichia coli O157:H7 OX=83334 GN=adk PE=3 SV=1	ECO57	1
205	2	6.639	4.564	4.564	sp|P0A7F1|PYRH_ECO57	Uridylate kinase OS=Escherichia coli O157:H7 OX=83334 GN=pyrH PE=3 SV=2	ECO57	1
206	2	13.46	8.974	8.974	sp|P61717|RISB_ECO57	6,7-dimethyl-8-ribityllumazine synthase OS=Escherichia coli O157:H7 OX=83334 GN=ribH PE=3 SV=1	ECO57	1
208	2	20	8.182	8.182	sp|P0ADZ9|YAJC_ECO57	Sec translocon accessory complex subunit YajC OS=Escherichia coli O157:H7 OX=83334 GN=yajC PE=3 SV=1	ECO57	1
209	2	7.927	7.927	6.707	sp|P0AAL2|NAPF_ECO57	Ferredoxin-type protein NapF OS=Escherichia coli O157:H7 OX=83334 GN=napF PE=3 SV=1	ECO57	1
210	2	6.472	6.472	3.883	sp|P0A9J7|RBSK_ECO57	Ribokinase OS=Escherichia coli O157:H7 OX=83334 GN=rbsK PE=3 SV=1	ECO57	1
211	2	4.059	4.059	4.059	sp|Q8X8V9|METQ_ECO57	D-methionine-binding lipoprotein MetQ OS=Escherichia coli O157:H7 OX=83334 GN=metQ PE=3 SV=1	ECO57	1
212	2	5.498	5.498	5.498	sp|Q8FD60|NANK1_ECOL6	N-acetylmannosamine kinase OS=Escherichia coli O6:H1 (strain CFT073 / ATCC 700928 / UPEC) OX=199310 GN=nanK1 PE=3 SV=2	ECOL6	1
213	2	2.153	2.153	2.153	sp|P67556|OPGG_ECO57	Glucans biosynthesis protein G OS=Escherichia coli O157:H7 OX=83334 GN=mdoG PE=3 SV=1	ECO57	1
215	2	2.381	2.381	2.381	sp|Q3YL97|CDIB_ECOLX	Outer membrane transporter CdiB OS=Escherichia coli OX=562 GN=cdiB PE=3 SV=1	ECOLX	1
216	2	2.007	2.007	2.007	sp|P65625|YIDC_ECO57	Membrane protein insertase YidC OS=Escherichia coli O157:H7 OX=83334 GN=yidC PE=3 SV=1	ECO57	1
217	2	1.807	1.807	1.807	sp|P04949|FLIC_ECOLI	Flagellin OS=Escherichia coli (strain K12) OX=83333 GN=fliC PE=1 SV=2	ECOLI	1
218	2	7.586	7.586	7.586	sp|Q00186|TRAM4_ECOLX	Protein TraM OS=Escherichia coli OX=562 GN=traM PE=1 SV=2	ECOLX	1
219	2	2.013	2.013	2.013	sp|P76187|YDHF_ECOLI	Oxidoreductase YdhF OS=Escherichia coli (strain K12) OX=83333 GN=ydhF PE=1 SV=2	ECOLI	1
220	2	25.45	25.45	25.45	sp|P0AET0|HDEA_ECO57	Acid stress chaperone HdeA OS=Escherichia coli O157:H7 OX=83334 GN=hdeA PE=3 SV=1	ECO57	1
221	2	6.452	6.452	6.452	sp|P0AEQ5|GLNH_ECO57	Glutamine-binding periplasmic protein OS=Escherichia coli O157:H7 OX=83334 GN=glnH PE=3 SV=1	ECO57	1
221	2	6.452	6.452	6.452	sp|P0AEQ3|GLNH_ECOLI	Glutamine-binding periplasmic protein OS=Escherichia coli (strain K12) OX=83333 GN=glnH PE=1 SV=1	ECOLI	1
222	2	13.83	13.83	13.83	sp|P0AD33|YFCZ_ECOLI	UPF0381 protein YfcZ OS=Escherichia coli (strain K12) OX=83333 GN=yfcZ PE=3 SV=1	ECOLI	1
223	2	7.947	7.947	7.947	sp|P0ABS3|DKSA_ECO57	RNA polymerase-binding transcription factor DksA OS=Escherichia coli O157:H7 OX=83334 GN=dksA PE=3 SV=1	ECO57	1
224	2	7.595	7.595	7.595	sp|P0ABD3|BFR_ECOLI	Bacterioferritin OS=Escherichia coli (strain K12) OX=83333 GN=bfr PE=1 SV=1	ECOLI	1
225	2	8.235	8.235	8.235	sp|P0AA06|PTHP_ECO57	Phosphocarrier protein HPr OS=Escherichia coli O157:H7 OX=83334 GN=ptsH PE=3 SV=1	ECO57	1
226	2	2.857	2.857	2.857	sp|P0A991|ALF1_ECOLI	Fructose-bisphosphate aldolase class 1 OS=Escherichia coli (strain K12) OX=83333 GN=fbaB PE=1 SV=2	ECOLI	1
227	2	7.107	7.107	7.107	sp|P09372|GRPE_ECOLI	Protein GrpE OS=Escherichia coli (strain K12) OX=83333 GN=grpE PE=1 SV=1	ECOLI	1

## Sheet: Table S1B
The color cell represent the genes status	Overexpressed	Underexpressed		Normalized protein intensities																				Average normalized protein intensities						SD						Coeficient of variation (%)						t Student test (p)					Fold Change
No. of Peptides	Protein Accession	Gene name	Protein Name	C_#1	C_#2	C_#3	C_#4	L_#1	L_#2	L_#3	L_#4	LN_#1	LN_#2	LN_#3	LN_#4	M_#1	M_#2	M_#3	M_#4	MN_#1	MN_#2	MN_#3	MN_#4	C	L	LN	M	MN		C	L	LN	M	MN		C	L	LN	M	MN		L	LN	M	MN		L	LN	M
1	sp|Q8X9B6|ACCC_ECO57	accC	Biotin carboxylase OS=Escherichia coli O157:H7 OX=83334 GN=accC PE=3 SV=1	2.8223e-05	0.000196671	0.000173105	1.84067e-05	0.000261662	0.000398132	0.000214763	0.00037013	0.00036903	0.000108978	0.000469211	0.000409442	0.000300241	0.00011002	0.000345208	1.69949e-05	0.000196071	0.000241233	0.000482934	0.000388818	0.000100664	0.000315896	0.000389236	0.00020513	0.000315026		8.07866e-05	7.29593e-05	0.000115094	0.000129608	0.000108612		80.2535	23.096	29.5691	63.1834	34.4773		0.0178347	0.0436303	0.364841	0.0333247		3.13812	3.86668	2.03777
8	sp|P0AFG9|ODP1_ECO57	aceE	Pyruvate dehydrogenase E1 component OS=Escherichia coli O157:H7 OX=83334 GN=aceE PE=1 SV=2	0.0180768	0.0209594	0.0192649	0.0193897	0.0194021	0.0224376	0.0233586	0.0184757	0.0260866	0.025599	0.0283145	0.0177517	0.0161015	0.0144534	0.0142596	0.0210178	0.0171864	0.015117	0.0221666	0.0232763	0.0193273	0.0209198	0.0258428	0.0152775	0.0196765		0.00076835	0.0019796	0.00334312	0.00227987	0.00328484		3.97546	9.46277	12.9364	14.9231	16.6942		0.298463	0.0797193	0.128532	0.99481		1.0824	1.33711	0.790461
1	sp|P06959|ODP2_ECOLI	aceF	Dihydrolipoyllysine-residue acetyltransferase component of pyruvate dehydrogenase complex OS=Escherichia coli (strain K12) OX=83333 GN=aceF PE=1 SV=3	0.0017525	0.00198402	0.00101274	0.00123886	0.00127801	0.00150249	0.00200135	0.00129871	0.00208791	0.0015352	0.0021645	0.00210493	0.00150335	0.00142996	0.00112794	0.00221521	0.00116181	0.0012378	0.00163306	0.00187902	0.00149568	0.0014006	0.00209642	0.00146665	0.00143543		0.000371231	0.000240605	0.000218969	0.000323048	0.000278118		24.8202	17.1787	10.4449	22.0262	19.3752		0.936991	0.126108	0.829967	0.947957		0.936429	1.40165	0.980593
1	sp|P25516|ACNA_ECOLI	acnA	Aconitate hydratase A OS=Escherichia coli (strain K12) OX=83333 GN=acnA PE=1 SV=3	0.00105559	0.000832493	0.00192147	0.00228825	0.00103605	0.00168432	0.00265066	0.00253051	0.00242912	0.00228563	0.00271398	0.00189652	0.00117295	0.00134745	0.00195866	0.00312267	0.00472637	0.00252031	0.00153437	0.000414578	0.00148853	0.00210741	0.00235737	0.00165306	0.00202734		0.000580408	0.000615196	0.000240238	0.000640234	0.00132443		38.9921	29.192	10.1909	38.7302	65.3287		0.414098	0.0814846	0.527412	0.459305		1.41577	1.5837	1.11053
5	sp|P36683|ACNB_ECOLI	acnB	Aconitate hydratase B OS=Escherichia coli (strain K12) OX=83333 GN=acnB PE=1 SV=3	0.00426437	0.00399702	0.00568383	0.00603843	0.00282448	0.00311694	0.00337586	0.00313612	0.00248177	0.00198101	0.00270706	0.00395859	0.00483677	0.0034547	0.00491132	0.00398475	0.00366906	0.00443036	0.00366478	0.00338332	0.0049741	0.00312653	0.00259442	0.00441076	0.00366692		0.000865217	0.000144434	0.000588241	0.000577159	0.000321739		17.3944	4.61963	22.6734	13.0852	8.77408		0.0111012	0.0152624	0.30049	0.0722876		0.628562	0.521585	0.886745
2	sp|P0AE10|AHPC_ECO57	ahpC	Alkyl hydroperoxide reductase C OS=Shigella flexneri OX=623 GN=ahpC PE=3 SV=2	0.00491538	0.00393982	0.00553372	0.00400859	0.00687377	0.00725443	0.00766775	0.0071766	0.00720743	0.00590562	0.00799381	0.00660597	0.00584857	0.00569356	0.00690891	0.00782223	0.0111081	0.00587044	0.00686764	0.00508024	0.00446198	0.00721552	0.0069067	0.00637874	0.00636904		0.000625171	0.000217953	0.000672412	0.000797251	0.00193823		14.0111	3.02062	9.73564	12.4986	30.4321		0.000713168	0.00732893	0.0201538	0.10839		1.61711	1.5479	1.42957
1	sp|P00957|SYA_ECOLI	alaS	Alanine--tRNA ligase OS=Escherichia coli (strain K12) OX=83333 GN=alaS PE=1 SV=2	0.000220866	0.000149672	0.000164027	0.000177015	0.000346067	0.000170866	4.54389e-05	0.00013077	0.000280771	0.000348499	0.000222374	0.00031963	0.000215697	0.000212312	0.000115944	0.00035657	8.22413e-05	0.000178167	0.000183222	0.000360168	0.000170521	0.000150818	0.000300201	0.000214005	0.000180695		2.14855e-05	8.63909e-05	4.12459e-05	6.57195e-05	7.96091e-05		12.5999	57.2816	13.7395	30.7094	44.0572		0.945846	0.0104463	0.397595	0.713771		0.884453	1.76049	1.25501
1	sp|P25553|ALDA_ECOLI	aldA	Lactaldehyde dehydrogenase OS=Escherichia coli (strain K12) OX=83333 GN=aldA PE=1 SV=2	0.00137223	0.00117162	0.00239463	0.00283601	0.00123778	0.00133162	0.00140894	0.00201204	0.00129209	0.000611573	0.00116187	0.00209657	0.00244421	0.00209837	0.00228077	0.00198868	0.00197614	0.00240794	0.00221696	0.00169199	0.00188343	0.00137028	0.00122698	0.00218957	0.00209655		0.000671694	0.000257225	0.000403805	0.00015948	0.000239193		35.6634	18.7717	32.9106	7.28364	11.4089		0.346614	0.242737	0.552778	0.772776		0.727545	0.65146	1.16254
1	sp|P0A9Q3|ARCA_ECO57	arcA	Aerobic respiration control protein ArcA OS=Shigella flexneri OX=623 GN=arcA PE=3 SV=1	0.000788011	0.00126545	0.00069096	0.00132705	0.000305337	0.000977907	0.00112202	0.000479179	0.00117845	0.00143289	9.42772e-05	0.000578367	4.90324e-05	0.000583499	4.85119e-05	0.00159226	0.00217956	0.000939624	0.000808753	0.00184802	0.00102673	0.000728543	0.00087841	0.000316266	0.00139382		0.000278383	0.000328854	0.000484675	0.000519554	0.000569801		27.1135	45.1385	55.1764	164.278	40.8805		0.287124	0.586065	0.302307	0.298027		0.709574	0.855538	0.308031
1	sp|P0ACI8|ASNC_ECO57	asnC	Regulatory protein AsnC OS=Shigella flexneri OX=623 GN=asnC PE=3 SV=1	0.000194271	0.00022797	0.00023349	0.000208895	0.000364714	0.000407725	0.000228648	0.000310578	0.000300528	0.000389957	0.000520465	0.000450783	0.000519878	0.00037465	0.000409972	0.000319139	4.57994e-05	0.000662422	0.000988857	0.00034304	0.000218433	0.000337646	0.00042037	0.000392311	0.000502731		1.45733e-05	5.83034e-05	7.01909e-05	5.9015e-05	0.00031561		6.67175	17.2676	16.6974	15.0429	62.7791		0.0303618	0.00573041	0.00464908	0.198796		1.54577	1.92448	1.79603
5	sp|P0ABB2|ATPA_ECO57	atpA	ATP synthase subunit alpha OS=Escherichia coli (strain UTI89 / UPEC) OX=364106 GN=atpA PE=3 SV=1	0.00535703	0.00627864	0.00598641	0.00621391	0.00570398	0.00764366	0.00761823	0.00534893	0.00702813	0.00577352	0.00826783	0.00787558	0.00779307	0.00803356	0.00735486	0.00708753	0.00597305	0.00754757	0.00861781	0.00558815	0.00610016	0.00666111	0.00745186	0.00757397	0.00676031		0.000300982	0.00105225	0.000835441	0.000346058	0.00115105		4.93401	15.7969	11.2112	4.56904	17.0265		0.375107	0.0738143	0.00170213	0.233721		1.09196	1.22158	1.2416
2	sp|P0ABB6|ATPB_ECO57	atpD	ATP synthase subunit beta OS=Escherichia coli (strain UTI89 / UPEC) OX=364106 GN=atpD PE=3 SV=1	0.00238338	0.00175995	0.00187342	0.0016473	0.00144636	0.00258833	0.00298792	0.00214315	0.00377741	0.00200344	0.00225527	0.00346405	0.00287401	0.00288727	0.00311596	0.00305027	0.0017787	0.00306202	0.00338499	0.00277084	0.00181669	0.00236574	0.00285966	0.00296877	0.00291643		0.000233682	0.000496685	0.00074569	0.000101238	0.00048522		12.8631	20.995	26.0762	3.41011	16.6375		0.347152	0.0860356	0.000844536	0.0725937		1.30223	1.57411	1.63417
1	sp|P0ABA2|ATPF_ECO57	atpF	ATP synthase subunit b OS=Escherichia coli (strain UTI89 / UPEC) OX=364106 GN=atpF PE=3 SV=1	0.000558115	0.000470728	0.000683173	0.000572883	0.000443291	0.000928243	0.00121447	0.00102192	0.00107716	0.000668693	0.000849877	0.00133254	0.000933794	0.000894517	0.000971924	0.00129618	0.00075474	0.00111517	0.000864681	0.00105042	0.000565499	0.000975083	0.000963519	0.000952859	0.00095755		5.68034e-05	0.000229345	0.000222783	0.000136037	0.000136542		10.0448	23.5206	23.1218	14.2767	14.2595		0.099323	0.0338642	0.00434706	0.00712465		1.72429	1.70384	1.68499
1	sp|P0ABA5|ATPD_ECO57	atpH	ATP synthase subunit delta OS=Escherichia coli O6:H1 (strain CFT073 / ATCC 700928 / UPEC) OX=199310 GN=atpH PE=3 SV=1	0.000135204	9.90054e-05	1.81865e-05	8.70272e-05	0.000170473	0.000451391	0.000221902	0.000137335	0.000127482	6.73491e-05	0.000331987	5.5899e-05	0.000245127	0.000401118	1.8837e-05	7.85097e-06	0.00013997	0.000319587	0.000527239	2.55813e-05	9.30163e-05	0.000196188	9.74156e-05	0.000131982	0.000229779		3.33346e-05	0.000103058	9.31539e-05	0.000154889	0.000170319		35.8373	52.5302	95.6252	117.356	74.1229		0.0761979	0.409208	0.427767	0.184735		2.10918	1.0473	1.41891
1	sp|P0A942|BAMA_ECO57	bamA	Outer membrane protein assembly factor BamA OS=Escherichia coli (strain UTI89 / UPEC) OX=364106 GN=bamA PE=3 SV=1	0.000234744	0.000245023	9.21609e-05	0.000174204	0.000352729	0.000187641	0.000507492	0.000315433	0.000313369	0.000179789	0.000291255	0.000348585	0.000221949	0.000134175	0.00038521	0.000400144	0.000408601	0.000300665	0.000344118	0.000448587	0.000204474	0.000334081	0.000302312	0.00030358	0.000376359		5.33507e-05	8.92868e-05	5.17303e-05	0.000107307	5.31013e-05		26.0917	26.7261	17.1115	35.3474	14.1092		0.0841845	0.10461	0.227319	0.00776574		1.63386	1.47849	1.48469
2	sp|P63285|CLPB_ECO57	clpB	Chaperone protein ClpB OS=Shigella flexneri OX=623 GN=clpB PE=3 SV=2	0.0016299	0.00147572	0.00162333	0.00186817	0.00162031	0.00217727	0.00228593	0.00182051	0.00325156	0.000760066	0.00160182	0.00229292	0.00200416	0.00218183	0.00222892	0.00185632	0.00167344	0.00141772	0.00134459	0.00161792	0.00162662	0.00199889	0.00194737	0.002093	0.00151782		0.000109443	0.000255596	0.000795649	0.000137569	0.000132263		6.72826	12.7869	40.8577	6.57285	8.71399		0.110686	0.56259	0.0120771	0.274592		1.22886	1.19719	1.28672
3	sp|P0ACK0|CRP_ECO57	crp	cAMP-activated global transcriptional regulator CRP OS=Shigella flexneri OX=623 GN=crp PE=3 SV=1	0.00224971	0.00211217	0.00285786	0.00299517	0.00286131	0.00280873	0.00250405	0.00281025	0.00296961	0.00205918	0.00237943	0.00257552	0.00230086	0.002346	0.00251315	0.00278863	0.00304482	0.0025237	0.0032451	0.00241471	0.00255378	0.00280949	0.00247748	0.00242958	0.00278426		0.000372789	0.000121018	0.000276632	0.000163728	0.000337876		14.5975	4.30749	11.1659	6.73895	12.1352		0.441687	0.848671	0.795054	0.426141		1.10013	0.970119	0.951364
1	sp|P0A9Y8|CSPC_ECO57	cspC	Cold shock-like protein CspC OS=Escherichia coli O157:H7 OX=83334 GN=cspC PE=3 SV=2	0.00105267	0.00085469	0.000889465	0.00119182	0.000220502	0.000213764	0.000393225	0.000347767	0.000778289	4.5236e-05	0.000773011	0.000664821	0.000772259	0.00119155	0.000807396	0.00225735	0.00135339	0.00314186	0.00522629	0.00219413	0.000971068	0.000284134	0.000718916	0.000999472	0.002668		0.000125085	7.66816e-05	0.000260052	0.000500107	0.00120516		12.8812	26.9878	36.1727	50.0372	45.1709		0.000233258	0.0653827	0.491941	0.0557122		0.2926	0.740336	1.02925
1	sp|P0ABK6|CYSK_ECO57	cysK	Cysteine synthase A OS=Escherichia coli O157:H7 OX=83334 GN=cysK PE=3 SV=2	0.000660072	0.000374115	0.000651079	0.000639036	3.25878e-05	0.000373403	0.000685336	0.0005086	0.000475355	0.000310346	0.000337199	0.000607524	0.000774908	0.000447176	0.000537025	0.000271644	0.000371527	0.000623526	0.000887779	0.000333899	0.000645058	0.000441002	0.000406277	0.0004921	0.000497527		0.000103481	0.000196986	0.000108834	0.000148278	0.00020147		16.0421	44.6679	26.7881	30.1317	40.4943		0.285423	0.17821	0.579993	0.859799		0.683662	0.62983	0.762878
1	sp|P0ABS3|DKSA_ECO57	dksA	RNA polymerase-binding transcription factor DksA OS=Shigella flexneri OX=623 GN=dksA PE=3 SV=1	0.00088191	0.000777936	0.000345943	0.000946223	0.00113917	0.0015833	0.00164361	0.00192199	0.00167284	0.00143829	0.00135885	0.00179953	0.00127531	0.00141564	0.00126075	0.00189454	0.00172192	0.00203282	0.00173344	0.00201556	0.000829923	0.00161346	0.00155557	0.00134548	0.0018745		0.00019603	0.000216423	0.000168809	0.000216491	0.000148257		23.6202	13.4136	10.8519	16.0903	7.90912		0.0075211	0.00272545	0.0113266	0.000389516		1.9441	1.87435	1.62121
3	sp|P0A6Z0|DNAK_ECO57	dnaK	Chaperone protein DnaK OS=Shigella flexneri OX=623 GN=dnaK PE=3 SV=1	0.00788915	0.00616005	0.00799005	0.00773617	0.0106511	0.0115368	0.0153379	0.014699	0.0132694	0.0112216	0.00859312	0.0150738	0.0110153	0.00950007	0.0112411	0.0140788	0.0134425	0.0102303	0.0111933	0.015252	0.00781266	0.0131179	0.0122455	0.0111282	0.0123179		0.000641903	0.00196225	0.00213212	0.00130999	0.00181775		8.21619	14.9586	17.4115	11.7718	14.757		0.00387681	0.0197446	0.00864205	0.00565088		1.67906	1.56739	1.42438
4	sp|P0ABT3|DPS_ECO57	dps	DNA protection during starvation protein OS=Escherichia coli (strain UTI89 / UPEC) OX=364106 GN=dps PE=3 SV=3	0.0101661	0.0130444	0.0099181	0.0104979	0.00622646	0.00704109	0.00813172	0.00562485	0.0135774	0.00891923	0.00976065	0.00571934	0.0116999	0.0111296	0.0117151	0.00493445	0.00398315	0.00578453	0.00471695	0.0062185	0.010332	0.00663378	0.00933994	0.0114148	0.00525074		0.0010689	0.000830375	0.00217487	0.00246766	0.000825731		10.3455	12.5174	23.2857	21.6181	15.726		0.00371655	0.45524	0.585923	0.000635846		0.642063	0.903984	1.1048
1	sp|P0A957|ALKH_ECO57	eda	KHG/KDPG aldolase OS=Shigella flexneri OX=623 GN=eda PE=3 SV=1	0.0029558	0.00208018	0.00248833	0.00295621	0.00162655	0.00364139	0.00351141	0.00332855	0.00380616	0.00296614	0.0039416	0.00376666	0.00411004	0.00376865	0.0034978	0.00370039	0.00294062	0.00394835	0.00429614	0.00327464	0.00272207	0.00341998	0.00378641	0.00373452	0.00361149		0.000335874	0.000700213	0.000326998	0.000170411	0.00050731		12.3389	20.4742	8.63611	4.56312	14.0471		0.460691	0.0170156	0.00346102	0.037598		1.25639	1.391	1.37194
4	sp|P0A6Q1|ENO_ECO57	eno	Enolase OS=Escherichia coli (strain UTI89 / UPEC) OX=364106 GN=eno PE=3 SV=1	0.00341611	0.00179412	0.00323924	0.00274044	0.0028979	0.00473245	0.0058074	0.00511603	0.00553629	0.00315996	0.00571746	0.00779183	0.00573541	0.00458854	0.00449463	0.00505638	0.00354414	0.00546673	0.00560245	0.00459385	0.00298984	0.00492424	0.00562688	0.00482246	0.00503029		0.000530197	0.000870273	0.00120326	0.000427158	0.000732796		17.7333	17.6733	21.3842	8.85767	14.5677		0.0430875	0.034913	0.00329975	0.015422		1.64699	1.882	1.61295
1	sp|P0A953|FABB_ECOLI	fabB	3-oxoacyl-[acyl-carrier-protein] synthase 1 OS=Escherichia coli O6:H1 (strain CFT073 / ATCC 700928 / UPEC) OX=199310 GN=fabB PE=3 SV=1	0.000490415	0.000592817	0.000617379	0.000542106	0.000254275	0.000422423	0.00025961	0.000207047	0.000318926	0.000199485	0.000363264	0.000376884	0.000446731	0.000308545	0.000210639	0.000351131	8.41373e-05	0.000473623	0.000791839	0.000382159	0.000567462	0.000256943	0.000341095	0.000329838	0.000427891		4.44184e-05	6.82921e-05	5.75773e-05	6.96696e-05	0.000199791		7.82756	26.5787	16.8802	21.1224	46.6922		0.00242204	0.00245028	0.00638699	0.422388		0.452793	0.601088	0.581252
2	sp|P0AB72|ALF_ECO57	fbaA	Fructose-bisphosphate aldolase class 2 OS=Shigella flexneri OX=623 GN=fbaA PE=3 SV=2	0.00203658	0.00140335	0.00127031	0.00149205	0.00224643	0.00175997	0.00272801	0.00312797	0.00307048	0.00131557	0.00300933	0.00322622	0.00237784	0.00222562	0.00227923	0.00357386	0.00207599	0.00314194	0.00308631	0.00275395	0.0014477	0.00248722	0.0030399	0.00232854	0.00292013		0.000243003	0.000462395	0.000669914	0.000479862	0.000349579		16.7855	18.5908	22.0374	20.6079	11.9713		0.0362811	0.0607329	0.0262462	0.00646906		1.71805	2.09982	1.60844
1	sp|P0A991|ALF1_ECOLI	fbaB	Fructose-bisphosphate aldolase class 1 OS=Escherichia coli O6:H1 (strain CFT073 / ATCC 700928 / UPEC) OX=199310 GN=fbaB PE=3 SV=2	0.000670728	0.000463781	0.000447878	0.000542046	8.09837e-05	0.000258133	0.0001578	0.000233874	0.000381678	0.000101087	0.000394992	0.000310079	0.000537988	0.000197726	0.00031892	0.000120342	0.000427347	0.000234564	0.000454014	0.000288943	0.000502913	0.00045583	0.000353006	0.000207966	0.000195837		7.52787e-05	6.33059e-05	9.79357e-05	0.00013471	8.94635e-05		14.9685	13.8881	27.7434	64.7749	45.6827		0.00169753	0.0328761	0.0632461	0.0500824		0.906378	0.701921	0.413523
1	sp|P0A9A8|FTSZ_ECO57	ftsZ	Cell division protein FtsZ OS=Escherichia coli O157:H7 OX=83334 GN=ftsZ PE=3 SV=1	0.00107257	0.000736821	0.00120018	0.00112479	5.74597e-05	0.0011937	0.00127712	0.00125897	0.00140932	8.92368e-05	0.0012262	0.000943741	0.00100429	0.00101711	0.0010156	0.00144549	0.00144135	0.00123582	0.00121727	0.0019736	0.00109868	0.00122634	0.00108497	0.00101635	0.00133859		0.000148386	0.000444676	0.000413944	0.000162433	0.000253293		13.5058	36.2606	38.1526	15.9819	18.9224		0.791621	0.719643	0.580487	0.077645		1.11619	0.987518	0.925068
1	sp|Q8X4P8|FUMA_ECO57	fumA	Fumarate hydratase class I, aerobic OS=Escherichia coli O157:H7 OX=83334 GN=fumA PE=3 SV=3	0.000609892	0.000605099	0.000823169	0.00101091	0.000180664	0.000650933	0.000462319	0.000671767	0.000355613	0.000378664	0.000245624	0.000610281	0.00111158	0.000994458	0.00088938	0.000697886	0.000575203	0.000776542	0.000864155	0.000404028	0.00071653	0.000556626	0.000367139	0.000941919	0.000675873		0.000154772	0.000169929	0.000106368	0.000129694	0.000165366		21.6002	30.5284	28.9721	13.7691	24.4671		0.120351	0.0257407	0.264917	0.47797		0.776835	0.512384	1.31456
7	sp|P0A6N0|EFG_ECO57	fusA	Elongation factor G OS=Escherichia coli (strain UTI89 / UPEC) OX=364106 GN=fusA PE=3 SV=3	0.0157239	0.0164301	0.0181433	0.0204462	0.0356691	0.036218	0.0340797	0.0305135	0.0334004	0.039076	0.0349867	0.028482	0.0206143	0.0232593	0.0231221	0.0290692	0.0219983	0.0221819	0.0215475	0.0259225	0.0172867	0.0348744	0.0341935	0.0231907	0.0220901		0.00160887	0.00182347	0.0030451	0.00252649	0.00150497		9.30697	5.22868	8.90548	10.8944	6.81285		6.13166e-05	0.000531963	0.0225451	0.0116131		2.01741	1.97803	1.34153
3	sp|P0A9B4|G3P1_ECO57	gapA	Glyceraldehyde-3-phosphate dehydrogenase OS=Shigella flexneri OX=623 GN=gapA PE=3 SV=2	0.007223	0.00723505	0.00720122	0.00782821	0.00869144	0.00938394	0.0109042	0.0109011	0.0136692	0.00931664	0.0112416	0.013425	0.0116707	0.010393	0.0110868	0.0135492	0.0111596	0.0105357	0.012207	0.0124952	0.00722903	0.0101425	0.0123333	0.0113788	0.0116833		0.000228168	0.000932479	0.00163399	0.000937125	0.000751742		3.15628	9.19378	13.2486	8.23574	6.43433		0.00409268	0.00461748	0.000811485	0.000120136		1.40302	1.70608	1.57404
1	sp|Q8X7H4|GATZ_ECO57	gatZ	D-tagatose-1,6-bisphosphate aldolase subunit GatZ OS=Escherichia coli O157:H7 OX=83334 GN=gatZ PE=1 SV=3	0.00184288	0.000820197	0.0020748	0.00181711	0.000792541	0.00101255	0.000933034	0.000947247	0.000944393	0.000385858	0.000760605	0.000818421	0.000653035	0.000908787	0.000906833	0.000650031	0.00153854	0.00107314	0.00125852	0.000653505	0.00182999	0.00094014	0.000789513	0.000779934	0.00116583		0.000409274	6.4401e-05	0.000170731	0.000128138	0.000267605		22.3648	6.85015	21.6248	16.4294	22.954		0.0442451	0.0239735	0.0247351	0.180423		0.51374	0.431429	0.426195
1	sp|P31120|GLMM_ECOLI	glmM	Phosphoglucosamine mutase OS=Shigella flexneri OX=623 GN=glmM PE=3 SV=1	0.000194307	9.21223e-05	0.000198807	0.000161165	1.81714e-05	0.000306821	0.000413768	4.60552e-05	0.000271771	0.000266406	0.00038125	0.000269725	0.0002107	0.000403924	0.000264212	0.000309485	0.00034215	0.000204692	0.00025383	0.000138992	0.000177736	0.000176438	0.000270748	0.000286848	0.000229261		3.49565e-05	0.000164091	4.19811e-05	5.96241e-05	6.30743e-05		19.6677	93.0017	15.5056	20.7859	27.512		0.742243	0.0108644	0.0297377	0.188107		0.992699	1.52332	1.6139
1	sp|P0A9C7|GLN1B_ECO57	glnA	Glutamine synthetase OS=Shigella flexneri OX=623 GN=glnA PE=3 SV=2	0.0011696	0.0013266	0.000323942	0.00038574	0.00250755	0.00116007	0.000184413	7.03203e-05	3.05349e-05	9.05529e-05	0.000216323	0.000155745	0.000396542	0.000175767	0.00031416	0.000193597	0.000207753	0.000265372	0.00031228	0.00041173	0.000777668	0.000672243	0.000123149	0.000253878	0.000288826		0.000446628	0.000853222	6.2745e-05	8.53346e-05	6.27212e-05		57.4317	126.922	50.9505	33.6124	21.7159		0.782961	0.0419771	0.0920478	0.105532		0.864434	0.158357	0.326461
1	sp|P0AEQ5|GLNH_ECO57	glnH	Glutamine-binding periplasmic protein OS=Escherichia coli O157:H7 OX=83334 GN=glnH PE=3 SV=1	0.00051552	0.000831128	0.000680097	0.00110326	0.000139687	0.000127981	0.000107976	0.000197538	0.000368047	0.000320473	0.000200633	0.00019123	0.000768651	0.000595734	0.0004335	0.000527581	0.000157208	0.000365521	0.000359781	0.000522361	0.000755612	0.000133834	0.000260553	0.000561658	0.000362651		0.000184692	2.71213e-05	7.41644e-05	0.000100826	9.70048e-05		24.4427	20.2649	28.4642	17.9515	26.7488		0.00230935	0.00825013	0.210535	0.0251818		0.17712	0.344824	0.743314
8	sp|P0A6F4|GLPK_ECO57	glpK	Glycerol kinase OS=Escherichia coli O6:K15:H31 (strain 536 / UPEC) OX=362663 GN=glpK PE=3 SV=1	0.0487806	0.0617157	0.0367263	0.0378896	0.0344117	0.0282983	0.0183761	0.0188904	0.0136541	0.0158045	0.0155556	0.019802	0.0222445	0.0240126	0.0227325	0.0168044	0.0196455	0.0226448	0.0210888	0.0176288	0.0433351	0.0235944	0.01568	0.0224885	0.0203672		0.00897008	0.00636088	0.00179898	0.00232206	0.00161484		20.6993	26.9593	11.4731	10.3255	7.92864		0.0226992	0.00234229	0.00624165	0.00456861		0.544464	0.361831	0.518943
2	sp|Q8XA55|GLYA_ECO57	glyA	Serine hydroxymethyltransferase OS=Escherichia coli O157:H7 OX=83334 GN=glyA PE=3 SV=1	0.00359442	0.00235959	0.00570735	0.00423774	0.0063025	0.00772428	0.00869311	0.00776072	0.009464	0.00645774	0.00886472	0.00812472	0.00638631	0.00678648	0.00696743	0.00765873	0.00810052	0.00825169	0.00808483	0.00641737	0.00391608	0.0077425	0.00849472	0.00687695	0.00809267		0.00099777	0.000658827	0.000936568	0.000363341	0.000648116		25.4788	8.50922	11.0253	5.28346	8.00867		0.00525813	0.00427368	0.00720168	0.00386766		1.9771	2.16919	1.75608
1	sp|P63225|GMHA_ECO57	gmhA	Phosphoheptose isomerase OS=Escherichia coli O6:K15:H31 (strain 536 / UPEC) OX=362663 GN=gmhA PE=3 SV=1	0.000957321	0.000721173	0.000987439	0.000986135	0.000704041	0.000966986	0.00136975	0.0012666	0.00090897	0.00085322	0.00120797	0.00116125	0.00126234	0.00104741	0.00108746	0.00138253	0.00103041	0.00118294	0.00131838	0.00103029	0.000971728	0.00111679	0.00103511	0.0011749	0.00110667		9.59218e-05	0.00024133	0.000151757	0.000127501	0.000110154		9.87126	21.6092	14.661	10.852	9.95357		0.356217	0.316584	0.0316613	0.0529276		1.14929	1.06523	1.20909
2	sp|P00350|6PGD_ECOLI	gnd	6-phosphogluconate dehydrogenase, decarboxylating OS=Shigella flexneri OX=623 GN=gnd PE=3 SV=1	0.00327332	0.00355893	0.00362994	0.00336296	0.00581997	0.00565449	0.00610148	0.00577355	0.00581559	0.00697312	0.00515669	0.00680163	0.00559448	0.00468783	0.00496455	0.00720519	0.00551828	0.00584044	0.00706968	0.00683305	0.00346095	0.00579676	0.00630861	0.00527951	0.00633675		0.000138147	0.000132054	0.000700617	0.000796089	0.000636002		3.99159	2.27807	11.1057	15.0788	10.0367		1.41737e-06	0.000766815	0.0091191	0.000307754		1.67491	1.8228	1.52545
1	sp|P62709|GPMA_ECO57	gpmA	2,3-bisphosphoglycerate-dependent phosphoglycerate mutase OS=Escherichia coli O6:K15:H31 (strain 536 / UPEC) OX=362663 GN=gpmA PE=3 SV=1	0.000881957	0.000873696	0.000587624	0.000728621	0.00109536	0.00156125	0.00109804	0.00116847	0.00111507	0.00106429	0.00152662	0.00132753	0.00137891	0.0011935	0.00127572	4.19752e-05	0.000748898	0.00152798	0.00173536	0.0010206	0.000801158	0.00113326	0.0012213	0.00123461	0.00127429		0.000109852	0.000165234	0.000168699	0.000465275	0.000373461		13.7116	14.5805	13.813	37.6861	29.3075		0.0124996	0.00831354	0.546494	0.0841554		1.41452	1.52442	1.54103
5	sp|P68067|GRCA_ECO57	grcA	Autonomous glycyl radical cofactor OS=Escherichia coli O157:H7 OX=83334 GN=grcA PE=3 SV=1	0.0746319	0.0514833	0.0176073	0.0174587	0.00167806	0.00398498	0.00243418	0.00230774	0.00383747	0.00304868	0.00242978	0.00318543	0.00547585	0.00484998	0.0057579	0.00280558	0.00236725	0.00366259	0.002942	0.0043549	0.0345453	0.00237096	0.00311705	0.00516291	0.00330229		0.0227623	0.000691868	0.00038611	0.000958372	0.000677058		65.8912	29.1809	12.387	18.5626	20.5027		0.0356984	0.0374748	0.0438259	0.0382575		0.0686335	0.090231	0.149454
5	sp|Q0T9P8|CH60_ECOL5	groL	60 kDa chaperonin OS=Escherichia coli O6:K15:H31 (strain 536 / UPEC) OX=362663 GN=groL PE=3 SV=1	0.010038	0.010699	0.0104933	0.0123666	0.012844	0.0169787	0.0190936	0.0150419	0.0126024	0.00999397	0.0111319	0.0192981	0.017557	0.0163196	0.0140721	0.0147935	0.0110629	0.014112	0.0144621	0.0153292	0.0105962	0.0160103	0.0118672	0.0155565	0.014287		0.000733666	0.00204661	0.00302076	0.00125274	0.00133932		6.92388	12.7831	25.4548	8.05286	9.37437		0.0118976	0.313791	0.00213472	0.036314		1.51095	1.11995	1.46813
2	sp|P0A6G1|CH10_ECO57	groS	10 kDa chaperonin OS=Escherichia coli (strain UTI89 / UPEC) OX=364106 GN=groS PE=3 SV=1	0.00619885	0.00470561	0.00665173	0.00710898	0.0052381	0.0081744	0.00632468	0.00868203	0.00765069	0.00626003	0.00689657	0.0103866	0.00805459	0.00730789	0.00770972	0.0101597	0.00774433	0.00883321	0.0097149	0.00996747	0.00642529	0.00724954	0.00727363	0.00788216	0.00927405		0.000730342	0.00132341	0.00129405	0.000925855	0.000776209		11.3667	18.2551	17.791	11.7462	8.36968		0.364495	0.170098	0.0403821	0.00709819		1.12828	1.13203	1.22674
1	sp|P64295|GUAA_ECO57	guaA	GMP synthase [glutamine-hydrolyzing] OS=Shigella flexneri OX=623 GN=guaA PE=3 SV=1	0.00044044	0.000250148	0.000398149	0.000313953	0.000902604	0.00117772	0.00131368	0.00141235	0.00117097	0.0013601	0.00157245	0.00134017	0.00077704	0.000911151	0.000456239	0.00111955	0.000694311	0.000268068	0.000278947	0.000820426	0.000356051	0.0012457	0.00135013	0.000844096	0.000486629		6.86221e-05	0.000161428	0.000105765	0.000199354	0.00024193		19.2731	12.9589	7.83368	23.6175	49.7155		0.0003699	3.53057e-05	0.0186246	0.309071		3.49865	3.79196	2.37071
1	sp|P0AES7|GYRB_ECO57	gyrB	DNA gyrase subunit B OS=Salmonella typhimurium (strain LT2 / SGSC1412 / ATCC 700720) OX=99287 GN=gyrB PE=1 SV=2	0.000433179	0.000234635	0.000503371	0.000399247	0.000485839	0.000549059	0.000948759	0.000594637	0.000791204	0.000206344	0.000775262	0.00072004	0.000420677	0.000374507	0.000541319	0.000715962	0.000753499	0.000469723	0.000847622	0.000830787	0.000416213	0.000571848	0.000747651	0.000480998	0.000792143		7.89864e-05	0.000152093	0.000208434	0.000115524	0.000127842		18.9774	26.5968	27.8785	24.0176	16.1388		0.0774365	0.177434	0.252219	0.0189854		1.37393	1.79632	1.15565
1	sp|P0AET0|HDEA_ECO57	hdeA	Acid stress chaperone HdeA OS=Shigella flexneri OX=623 GN=hdeA PE=3 SV=1	2.00985e-05	0.00114434	0.00078795	8.33739e-06	0.000781041	1.84686e-05	2.92779e-05	1.24294e-05	2.78453e-05	0.000592206	3.08155e-05	1.95287e-05	2.51511e-05	0.000764446	0.00038771	0.000498233	6.36897e-05	1.57514e-05	0.000314734	0.0006566	0.000404024	2.38732e-05	2.93304e-05	0.000442971	0.000189212		0.000475964	0.000285368	0.000212304	0.000212454	0.000222973		117.806	1195.35	723.834	47.9612	117.843		0.444531	0.348927	0.832587	0.50373		0.0590886	0.0725957	1.0964
1	sp|P0ACG0|HNS_ECO57	hns	DNA-binding protein H-NS OS=Escherichia coli O157:H7 OX=83334 GN=hns PE=3 SV=2	0.000268369	0.00038232	0.000348435	0.000364053	6.92796e-05	0.000529509	0.000491601	0.000133276	0.000445022	8.89303e-05	0.000416993	0.000822859	0.000630552	1.13975e-05	0.00049597	0.000579604	0.00037968	0.000740743	0.00124639	0.000688055	0.000356244	0.000312438	0.000431007	0.000537787	0.000714399		3.62126e-05	0.000204639	0.000190489	0.000208992	0.000241337		10.1651	65.4973	44.1963	38.8614	33.7818		0.784132	0.525073	0.561725	0.0583856		0.877035	1.20987	1.5096
1	sp|P0A6H6|HSLU_ECO57	hslU	ATP-dependent protease ATPase subunit HslU OS=Escherichia coli O6:H1 (strain CFT073 / ATCC 700928 / UPEC) OX=199310 GN=hslU PE=3 SV=1	0.000206951	0.00013572	0.000150024	0.000126846	0.000343165	0.000248187	0.000401468	0.000354896	0.000167368	0.000308454	1.75267e-05	0.000282486	0.000316317	0.000221311	0.00032266	0.000231898	0.000191838	0.000154515	0.000641181	2.00826e-05	0.000142872	0.00034903	0.000224927	0.000274107	0.000173177		2.60329e-05	4.43711e-05	0.000101511	4.64418e-05	0.000194639		18.2211	12.7127	45.1308	16.9429	112.393		0.00260168	0.590269	0.0107351	0.502688		2.44295	1.57432	1.91855
4	sp|P0ACF2|DBHA_ECO57	hupA	DNA-binding protein HU-alpha OS=Shigella flexneri OX=623 GN=hupA PE=3 SV=1	0.0120546	0.0106208	0.0110959	0.0112732	0.0107954	0.0125817	0.0111042	0.0143807	0.0161765	0.0110701	0.0166063	0.0167843	0.0158803	0.016346	0.0174911	0.0160867	0.00815565	0.0179646	0.0165251	0.0145933	0.0111846	0.0118429	0.0163914	0.0162163	0.0155592		0.000402807	0.00126569	0.00204459	0.000520024	0.003077		3.60146	10.6873	12.4736	3.2068	19.7761		0.316139	0.0319048	3.16775e-05	0.212395		1.05887	1.46554	1.44989
4	sp|P08200|IDH_ECOLI	icd	Isocitrate dehydrogenase [NADP] OS=Escherichia coli (strain K12) OX=83333 GN=icd PE=1 SV=1	0.00471976	0.00663994	0.00852038	0.00802141	0.00559488	0.00531361	0.00557876	0.00574977	0.00345803	0.00681586	0.00412547	0.00557439	0.00584353	0.00518082	0.00636849	0.00470508	0.00864516	0.00617908	0.0063135	0.00806341	0.00733068	0.00558682	0.00484993	0.00551218	0.00718846		0.00129552	0.000122824	0.00120169	0.000581527	0.001054		17.6726	2.19845	24.7774	10.5499	14.6623		0.14889	0.131301	0.168116	0.768072		0.762115	0.661594	0.751932
1	sp|Q8XA49|SYI_ECO57	ileS	Isoleucine--tRNA ligase OS=Escherichia coli O157:H7 OX=83334 GN=ileS PE=3 SV=1	0.000498317	0.000456813	0.000764544	0.000611576	0.00115699	0.00126217	0.00164707	0.00181883	0.00159362	0.000985247	0.00143422	0.00186707	0.0012991	0.000792662	0.00108574	0.00149564	0.00138355	0.00142598	0.00122341	0.00181408	0.000554947	0.00145462	0.00151392	0.00119242	0.00140476		0.000105247	0.000261686	0.000260305	0.000229083	0.000176163		18.9653	17.99	17.1941	19.2116	12.5404		0.00202601	0.00409571	0.0122834	0.000847939		2.62118	2.72804	2.14871
1	sp|B1LFS0|IF2_ECOSM	infB	Translation initiation factor IF-2 OS=Escherichia coli (strain SMS-3-5 / SECEC) OX=439855 GN=infB PE=3 SV=1	3.34127e-05	0.000196258	0.000130432	0.000118608	0.000447392	8.49626e-05	0.000538407	0.000487545	0.000458616	0.00049331	2.82097e-05	0.000525817	0.000422318	0.000287191	0.000199415	0.000587285	0.000278921	0.00051673	0.00051825	0.000573837	0.00012452	0.000467469	0.000475963	0.000354755	0.00051749		4.36673e-05	0.000152307	0.000174139	0.000130749	9.65069e-05		35.0685	32.5812	36.5867	36.8562	18.649		0.0473396	0.0791443	0.0312935	0.00306788		3.75416	3.82238	2.84898
1	sp|P0AAP6|IPRA_ECO57	iprA	Inhibitor of hydrogen peroxide resistance OS=Escherichia coli O157:H7 OX=83334 GN=iprA PE=3 SV=2	0.00014818	0.000111617	0.000287964	0.000230721	0.000287332	0.000150398	0.000395675	0.000391473	0.000555918	0.000441952	0.000272496	0.000284557	0.000163569	0.000300602	0.000148632	0.000520615	0.000371678	0.000360089	0.000181658	0.000395678	0.00018945	0.000339402	0.000363254	0.000232086	0.000365884		6.47219e-05	8.73545e-05	0.000110204	0.000127254	7.2809e-05		34.163	25.7377	30.338	54.8306	19.8995		0.162497	0.0485651	0.386025	0.0807464		1.79151	1.91741	1.22505
1	sp|P0AB78|KBL_ECO57	kbl	2-amino-3-ketobutyrate coenzyme A ligase OS=Shigella flexneri OX=623 GN=kbl PE=3 SV=1	0.00157643	0.00194862	0.00189538	0.00216148	0.00545848	0.00229807	0.00338333	0.00415446	0.0034475	0.00752705	0.00329338	0.00234418	0.00125562	0.00190759	0.00140993	0.00286198	0.00667185	0.00249666	0.00192779	0.00393714	0.001922	0.00376889	0.00337044	0.00165876	0.0032169		0.000159573	0.000982882	0.00168701	0.000526003	0.00154614		8.30244	26.0788	50.0532	31.7106	48.063		0.0290469	0.0989289	0.926565	0.131163		1.96092	1.75361	0.863039
4	sp|P37769|KDUD_ECOLI	kduD	2-dehydro-3-deoxy-D-gluconate 5-dehydrogenase OS=Escherichia coli (strain K12) OX=83333 GN=kduD PE=1 SV=2	0.014969	0.0154737	0.0133381	0.013545	0.0226567	0.0178432	0.0135632	0.0146473	0.0151446	0.0152509	0.0144267	0.0132304	0.0102477	0.00939456	0.0104412	0.00982393	0.0136015	0.00902646	0.0116204	0.0108883	0.014257	0.0162453	0.0147856	0.0100358	0.0112544		0.000889887	0.00307235	0.000684577	0.000367622	0.00132676		6.24174	18.9123	4.63001	3.6631	11.7888		0.225367	0.804412	0.000275525	0.0305178		1.13946	1.03708	0.703922
3	sp|P0A9P2|DLDH_ECO57	lpdA	Dihydrolipoyl dehydrogenase OS=Shigella flexneri OX=623 GN=lpdA PE=3 SV=2	0.0057039	0.00609894	0.00654678	0.00637811	0.0059414	0.00612171	0.0067229	0.00629164	0.00509116	0.00588466	0.00602	0.00558583	0.00606869	0.00567609	0.00604961	0.00653798	0.00717905	0.00532699	0.00536535	0.00720411	0.00623852	0.00620667	0.00573524	0.00605915	0.0062722		0.000280513	0.000237856	0.000306917	0.000227443	0.000922706		4.49646	3.83226	5.35142	3.75371	14.711		0.737105	0.100074	0.711798	0.882487		0.994895	0.919327	0.971248
2	sp|P69778|LPP_ECO57	lpp	Major outer membrane lipoprotein OS=Shigella flexneri OX=623 GN=lpp PE=3 SV=1	0.0143984	0.0147894	0.017044	0.0163888	0.0273828	0.0107627	0.0169497	0.0174521	0.00862808	0.0183085	0.0111851	0.0112357	0.00716623	0.00783615	0.00876127	0.020072	0.0159109	0.00972875	0.0116988	0.0211606	0.0155891	0.0172009	0.0112104	0.00829871	0.0138048		0.00106123	0.00462301	0.00298457	0.00455656	0.003911		6.80748	26.8765	26.6232	54.9068	28.3306		0.504257	0.178164	0.182975	0.706575		1.10339	0.719118	0.53234
6	sp|P61891|MDH_ECO57	mdh	Malate dehydrogenase OS=Escherichia coli (strain UTI89 / UPEC) OX=364106 GN=mdh PE=3 SV=2	0.0101671	0.0104985	0.0131683	0.0103409	0.00700921	0.00795681	0.00834322	0.0122002	0.00832139	0.00642383	0.00988282	0.00978974	0.0101767	0.00933287	0.0108564	0.00750067	0.0121937	0.00986466	0.0143762	0.00852328	0.0104197	0.00815001	0.00905557	0.00975478	0.0110292		0.0010623	0.0016614	0.00123184	0.00104989	0.00204549		10.1951	20.3853	13.6031	10.7628	18.5462		0.158613	0.0643261	0.171674	0.898714		0.782174	0.869082	0.936187
1	sp|P67556|OPGG_ECO57	mdoG	Glucans biosynthesis protein G OS=Shigella flexneri OX=623 GN=mdoG PE=3 SV=2	0.000138832	0.000189978	0.00049127	0.000309676	0.00072703	0.00042323	0.000656675	0.000296557	0.000779365	0.000359698	0.000968289	0.000665931	0.000663403	0.000746011	0.000590166	0.000833544	0.000621391	0.000286719	0.000553155	0.000991453	0.000249827	0.000539953	0.000722648	0.000704707	0.000587273		0.000118034	0.000165979	0.000180506	8.14964e-05	0.000193243		47.2462	30.7396	24.9785	11.5646	32.9051		0.104203	0.0334511	0.00402583	0.0919167		2.1613	2.89259	2.82077
1	sp|Q8X7E7|SYM_ECO57	metG	Methionine--tRNA ligase OS=Escherichia coli O157:H7 OX=83334 GN=metG PE=3 SV=3	0.000468104	0.000527734	0.000416488	0.000355988	0.000666398	0.000610274	0.000453254	0.0006041	0.000327972	0.000532202	0.000734832	6.60729e-06	0.000283977	0.000458066	0.000394638	0.000739959	0.000917534	0.000298044	0.000371008	0.000369844	0.000442296	0.000607187	0.000430087	0.000426352	0.000370426		5.58405e-05	6.51264e-05	0.000233114	0.0001354	0.000214213		12.6251	10.7259	54.2016	31.7577	57.8289		0.0520157	0.802715	0.80296	0.762067		1.37281	0.972397	0.963952
3	sp|P0AEE5|DGAL_ECOLI	mglB	D-galactose-binding periplasmic protein OS=Shigella flexneri OX=623 GN=mglB PE=3 SV=1	0.00153228	0.00179936	0.00239442	0.0028719	0.00115295	0.00151814	0.0028043	0.00380503	0.00137253	0.000881107	0.000987175	0.0057468	0.00509887	0.0054871	0.00352429	0.00516555	0.00390573	0.00409599	0.00443425	0.00275247	0.00209689	0.00216122	0.00117985	0.00513221	0.00400086		0.000483671	0.000984557	0.00174995	0.00064733	0.00052232		23.0661	45.5556	148.32	12.6131	13.0552		0.809948	0.938422	0.00242738	0.0130789		1.03068	0.562667	2.44753
1	sp|P0AAL2|NAPF_ECO57	napF	Ferredoxin-type protein NapF OS=Escherichia coli O157:H7 OX=83334 GN=napF PE=3 SV=1	0.0165657	0.0259859	0.0250894	0.0338631	0.0567568	0.0323804	0.0366968	0.0552556	0.0379514	0.0746309	0.0352094	0.0197375	0.0209214	0.0351939	0.0328215	0.0419634	0.0566176	0.0329677	0.0175309	0.0466548	0.0255376	0.0459762	0.0365804	0.0340077	0.0398112		0.00454847	0.0107338	0.0163743	0.00590183	0.0131935		17.8109	23.3464	44.7625	17.3544	33.14		0.0326423	0.223315	0.239883	0.205233		1.80033	1.43241	1.33167
2	sp|Q8XCW9|NUOCD_ECO57	nuoC	NADH-quinone oxidoreductase subunit C/D OS=Escherichia coli O157:H7 OX=83334 GN=nuoC PE=3 SV=1	0.000709287	0.00111716	0.00135163	0.00204758	0.00128561	0.00151448	0.000317107	0.000609575	0.000637287	0.00178354	0.00102948	0.000745151	0.000705686	0.00105998	0.000761793	0.000622433	0.000521902	0.000814915	0.00069076	0.000908369	0.0012344	0.00094759	0.000887316	0.00073374	0.000752838		0.00039319	0.000468352	0.000367336	0.000136253	0.000127656		31.8528	49.4256	41.3986	18.5696	16.9566		0.381527	0.524644	0.130297	0.0982137		0.767654	0.718825	0.594412
1	sp|Q8XCX2|NUOG_ECO57	nuoG	NADH-quinone oxidoreductase subunit G OS=Escherichia coli O157:H7 OX=83334 GN=nuoG PE=3 SV=3	9.1944e-05	0.00078094	0.00111862	0.00118313	0.000526346	0.00146884	0.00175231	0.00218435	0.00148015	0.00061697	0.00138465	0.00202498	0.00157916	0.00129033	0.00145946	0.00158253	0.000137916	0.00145906	0.00147399	0.00105526	0.000949777	0.00161058	0.0014324	0.00151931	0.00125716		0.000357215	0.000485368	0.000379858	0.000102977	0.00044682		37.6103	30.1363	26.519	6.77791	35.542		0.160908	0.178534	0.0385858	0.574466		1.69574	1.50814	1.59964
7	sp|P0A911|OMPA_ECO57	ompA	Outer membrane protein A OS=Escherichia coli O157:H7 OX=83334 GN=ompA PE=3 SV=1	0.0214177	0.0237148	0.0257814	0.0294613	0.0584664	0.0645262	0.0525071	0.0497505	0.0485658	0.0777644	0.0685848	0.0366679	0.0288891	0.0391814	0.0348667	0.0435346	0.0402665	0.0315771	0.0555343	0.0537124	0.0247481	0.0554867	0.0585753	0.0370241	0.0469894		0.00252755	0.00518373	0.0152789	0.00474006	0.00935078		10.2131	9.34229	26.0842	12.8026	19.8998		0.00015209	0.0135502	0.0177732	0.0145997		2.24206	2.36686	1.49603
2	sp|Q8XE41|OMPC_ECO57	ompC	Outer membrane protein C OS=Escherichia coli O157:H7 OX=83334 GN=ompC PE=3 SV=1	0.000802239	0.00257962	0.00191467	0.00163576	0.00296151	0.00169394	0.000467892	0.00237214	0.00150424	0.00370349	0.00208705	0.000578134	0.000747187	0.00106038	0.000811446	0.00126747	0.00203452	0.000713917	0.00226485	0.00298788	0.00177522	0.00203304	0.00179565	0.000935914	0.00214969		0.000514074	0.000792953	0.000927043	0.000192305	0.000643187		28.9584	39.0033	51.6272	20.5473	29.9201		0.835623	0.765291	0.0966561	0.671913		1.14524	1.01151	0.527212
1	sp|P58603|OMPT_ECO57	ompT	Protease 7 OS=Escherichia coli (strain K12) OX=83333 GN=ompT PE=1 SV=1	0.00042868	0.000446007	0.000678939	0.000644352	0.00121201	0.00122283	0.00123489	0.0015037	0.00118836	0.00146714	0.00145328	0.00104981	3.53905e-05	0.000364941	0.000994652	0.00141413	0.00158311	0.000891598	0.0016719	0.00209231	0.00054518	0.00122886	0.00132082	0.000679797	0.00162751		0.000112151	0.000105172	0.000170561	0.000502112	0.000334065		20.5714	8.55849	12.9133	73.8621	20.5262		0.000241124	0.000890153	0.646361	0.00774101		2.25405	2.42273	1.24692
1	sp|P0A915|OMPW_ECOLI	ompW	Outer membrane protein W OS=Shigella flexneri OX=623 GN=ompW PE=3 SV=1	0.00153675	0.00176987	0.00162665	0.00165226	0.000217409	0.000368703	7.38131e-05	0.000193527	3.20926e-05	0.00042371	0.000480058	8.65114e-05	5.87471e-05	0.000124874	0.000260769	0.000153163	3.05749e-05	0.000140491	0.000395233	0.000153912	0.00163945	0.000205468	0.000255111	0.000139018	0.000147201		6.46819e-05	7.96932e-05	0.000196291	5.75776e-05	0.00010759		3.94533	38.7862	76.9435	41.4172	73.0907		1.58927e-06	3.01733e-05	3.95149e-07	3.54801e-06		0.125327	0.155607	0.0847957
1	sp|P0AFH8|OSMY_ECOLI	osmY	Osmotically-inducible protein Y OS=Escherichia coli O6:H1 (strain CFT073 / ATCC 700928 / UPEC) OX=199310 GN=osmY PE=3 SV=1	0.000608519	0.000391819	0.000446014	0.000570736	0.00042065	0.000658295	0.000356612	1.60171e-05	0.000702998	0.000278291	0.000483025	0.000480616	0.00181601	0.00094765	0.00135971	0.000303866	0.000426133	0.000180414	0.000425367	9.55239e-06	0.000508375	0.000388631	0.00048182	0.00115368	0.00030289		8.53555e-05	0.000176579	0.000108383	0.000481051	0.000165383		16.7899	45.4361	22.4944	41.697	54.6017		0.358167	0.863671	0.113259	0.0757504		0.764458	0.947766	2.26935
1	sp|Q8X733|PCKA_ECO57	pckA	Phosphoenolpyruvate carboxykinase (ATP) OS=Escherichia coli O157:H7 OX=83334 GN=pckA PE=3 SV=1	0.00154489	0.00128929	0.00176215	0.00176969	0.00103455	0.00112455	0.00117638	0.00116141	0.00103538	0.0011717	0.0011563	0.00127368	0.0012535	0.00143202	0.00146025	0.000776007	0.00113728	0.00108551	0.000892028	0.000715291	0.00165352	0.00114298	0.001164	0.00134276	0.000988771		0.000174414	4.48365e-05	6.34265e-05	0.000227219	0.000153869		10.548	3.92277	5.44902	16.9218	15.5617		0.00739412	0.0128201	0.113082	0.00533371		0.691241	0.703952	0.812064
4	sp|P09373|PFLB_ECOLI	pflB	Formate acetyltransferase 1 OS=Escherichia coli (strain K12) OX=83333 GN=pflB PE=1 SV=2	0.0242515	0.0171402	0.0188522	0.0170077	0.0110966	0.0114688	0.0136858	0.0105034	0.0124384	0.0172115	0.0117107	0.0126683	0.00869741	0.00911166	0.00910777	0.0121149	0.0106224	0.00843265	0.0101995	0.0135441	0.0179962	0.0112827	0.0125533	0.00910972	0.010411		0.00246929	0.000998583	0.00185213	0.00117849	0.00142224		13.7211	8.85057	14.7541	12.9366	13.661		0.00598574	0.0332321	0.00222612	0.00508657		0.626947	0.697554	0.506201
3	sp|Q8XD03|PGK_ECO57	pgk	Phosphoglycerate kinase OS=Escherichia coli O157:H7 OX=83334 GN=pgk PE=3 SV=3	0.00857802	0.00874483	0.0086219	0.00822338	0.00766445	0.00963599	0.00914339	0.00937941	0.0108943	0.00741493	0.0109112	0.0105287	0.00941517	0.00867669	0.00805194	0.0098951	0.00856411	0.00985273	0.0101705	0.00940746	0.00859996	0.0092614	0.0107115	0.00904593	0.0096301		0.000159328	0.000645678	0.00126117	0.000645411	0.000512924		1.85266	6.97172	11.774	7.13482	5.32626		0.399166	0.15293	0.309129	0.0399712		1.07691	1.24553	1.05186
1	sp|P0A9J9|CMPDT_ECO57	pheA	Bifunctional chorismate mutase/prephenate dehydratase OS=Shigella flexneri OX=623 GN=pheA PE=3 SV=1	0.000551793	7.11678e-05	0.000757828	0.000465464	0.00106872	0.00157483	0.00146838	0.00112668	0.00170002	0.0010149	0.00195944	0.00101127	0.00128909	0.00125425	0.000537218	0.00179937	0.00137421	0.00132806	0.00159694	0.00155864	0.000508629	0.00129753	0.00135746	0.00127167	0.00146642		0.000195198	0.00021195	0.000408322	0.000341381	0.000113325		38.3773	16.3349	30.0798	26.8451	7.72799		0.0043177	0.0142597	0.043114	0.00072881		2.55103	2.66887	2.50019
1	sp|P67037|SYFA_ECO57	pheS	Phenylalanine--tRNA ligase alpha subunit OS=Shigella flexneri OX=623 GN=pheS PE=3 SV=1	0.000540398	0.000386136	0.000629977	0.000474951	0.000141085	0.00098401	0.00112858	0.00103691	0.000958999	0.00130084	0.0015707	0.00106795	0.00100047	0.000953604	0.000879656	0.00100084	0.000899599	0.0010198	0.00154426	0.000943572	0.000507674	0.00101046	0.0011844	0.000977036	0.000981688		7.73221e-05	0.000340781	0.000211146	4.20121e-05	0.000221225		15.2307	33.7252	17.8273	4.29996	22.5352		0.228679	0.00260208	0.000260563	0.00945798		1.99037	2.33298	1.92453
1	sp|P07395|SYFB_ECOLI	pheT	Phenylalanine--tRNA ligase beta subunit OS=Escherichia coli O6:H1 (strain CFT073 / ATCC 700928 / UPEC) OX=199310 GN=pheT PE=3 SV=1	0.000558855	0.000502132	0.000839774	0.000709802	0.0011509	0.00103029	0.0019634	0.0016802	0.00178097	0.00223351	0.00169836	0.00195783	0.00101075	0.00105268	0.000408489	0.00196678	0.00131571	0.00131818	0.00152749	0.00179572	0.000634329	0.00141555	0.0018694	0.00103171	0.00142283		0.000122147	0.000365604	0.000178	0.000428554	0.000172333		19.2561	25.8277	9.52177	41.5381	12.1119		0.0136676	0.000106279	0.215713	0.000871646		2.23157	2.94705	1.62646
2	sp|Q8X9M3|PNP_ECO57	pnp	Polyribonucleotide nucleotidyltransferase OS=Escherichia coli O157:H7 OX=83334 GN=pnp PE=3 SV=2	0.00118747	0.00130067	0.00152951	0.0021844	0.00383523	0.00466576	0.00383729	0.00289486	0.00310967	0.00353251	0.00341068	0.00276366	0.00219994	0.00243484	0.00233745	0.00172618	0.00172415	0.00221425	0.00192512	0.000880514	0.00141509	0.00383626	0.00326018	0.0022687	0.00182463		0.000316943	0.000456712	0.000267464	0.000224211	0.000402747		22.3973	11.9051	8.20397	9.88279	22.0727		0.00180855	0.00107459	0.0620723	0.721932		2.71096	2.30386	1.60321
1	sp|P0A7B0|IPYR_ECO57	ppa	Inorganic pyrophosphatase OS=Escherichia coli O157:H7 OX=83334 GN=ppa PE=3 SV=2	0.000709096	0.000763816	0.000718722	0.000753933	0.00129151	0.000877462	0.00148068	0.00133322	0.00160013	0.00143022	0.00129624	0.00145466	0.00114227	0.00118732	0.00147988	0.00161611	0.00171496	0.00125726	0.00149776	0.00182686	0.000736328	0.00131237	0.00144244	0.0013336	0.00160636		2.2483e-05	0.000184129	8.20821e-05	0.000191598	0.0001967		3.0534	14.0303	5.6905	14.367	12.245		0.00781134	3.12506e-05	0.00169245	0.000571177		1.78232	1.95897	1.81115
1	sp|Q8X743|CAPP_ECO57	ppc	Phosphoenolpyruvate carboxylase OS=Escherichia coli O157:H7 OX=83334 GN=ppc PE=3 SV=1	4.41526e-05	0.000207213	0.000196921	0.000183951	0.00017158	0.000269889	0.000272098	0.000269124	0.000360153	0.000222694	0.000346608	0.000247055	5.43757e-05	8.26706e-05	0.00021447	0.000110806	0.000210403	0.000124497	0.00014259	0.000184069	0.000190436	0.000269506	0.000296832	9.67382e-05	0.000163329		5.69534e-05	3.70464e-05	5.92529e-05	4.94448e-05	3.1846e-05		29.9069	13.746	19.9618	51.1119	19.498		0.102763	0.0388095	0.443559	0.870098		1.41521	1.5587	0.507983
1	sp|P0A9L7|PPIC_ECO57	ppiC	Peptidyl-prolyl cis-trans isomerase C OS=Escherichia coli O157:H7 OX=83334 GN=ppiC PE=3 SV=2	0.000389993	0.000293577	0.000422415	0.000476091	0.000443551	0.000514057	0.000463724	0.000406234	0.000557489	0.00029981	0.000297754	0.000424277	0.000184851	0.000250066	0.000308862	0.00020276	0.000228943	0.000315762	0.000286506	0.000350813	0.000406204	0.000453637	0.000362044	0.000226413	0.000301134		5.37341e-05	3.1999e-05	9.60503e-05	4.28293e-05	3.77814e-05		13.2283	7.05387	26.53	18.9165	12.5464		0.21649	0.992771	0.0152669	0.0736132		1.11677	0.891285	0.557387
1	sp|P66024|RF2_ECO57	prfB	Peptide chain release factor 2 OS=Shigella flexneri OX=623 GN=prfB PE=3 SV=1	0.00072129	0.00074569	0.000215545	4.10517e-05	0.00277141	0.00141881	0.000290159	0.000197175	0.00018199	0.00036543	0.000396874	0.000334174	0.000212227	0.000344875	0.000230044	0.000477349	7.27085e-05	0.000372151	0.000385355	0.000404024	0.000468418	0.000854485	0.000349802	0.000287459	0.000378753		0.000302596	0.000925722	6.88135e-05	9.49883e-05	0.000117926		64.5997	108.337	19.6721	33.0441	31.1352		0.283978	0.568743	0.565125	0.553601		1.82419	0.746774	0.613682
1	sp|P0A719|KPRS_ECO57	prs	Ribose-phosphate pyrophosphokinase OS=Escherichia coli O157:H7 OX=83334 GN=prs PE=3 SV=2	0.000388333	0.000726543	0.000352636	0.000556915	0.000475632	0.00131095	0.000949839	0.00121187	0.00131331	0.00106289	0.00143695	0.00135801	0.000947483	0.00113247	0.000981735	0.00120795	0.000997365	0.00128328	0.00111658	0.000881601	0.000472624	0.00108085	0.00133566	0.0010571	0.00105697		0.000135622	0.000274337	0.000114948	0.0001028	0.000130224		28.6956	25.3815	8.6061	9.72467	12.3205		0.057848	0.000549462	0.00181986	0.00353952		2.28692	2.82605	2.23667
1	sp|P0AA06|PTHP_ECO57	ptsH	Phosphocarrier protein HPr OS=Shigella flexneri OX=623 GN=ptsH PE=3 SV=1	8.37583e-05	0.00076349	0.000382147	0.000535755	0.000319921	0.000216955	0.000615214	0.000680014	0.000471784	3.11425e-05	0.000746444	0.000205193	0.000624131	0.00052539	0.000538716	0.000614503	0.00112468	0.000700191	0.000356851	0.00153371	0.000458951	0.000458951	0.000351034	0.000427838	0.000467568		0.000208335	0.000189588	0.000245473	4.3632e-05	0.000400337		45.3937	41.309	69.9286	10.1982	85.6212		0.929517	0.726411	0.389322	0.146755		1	0.764862	0.932209
3	sp|P08839|PT1_ECOLI	ptsI	Phosphoenolpyruvate-protein phosphotransferase OS=Escherichia coli (strain K12) OX=83333 GN=ptsI PE=1 SV=1	0.000294482	0.000877351	0.00104707	0.000682153	0.00205135	0.00218856	0.00108026	0.00183822	0.00256463	0.00154197	0.00313263	0.00199433	0.00174408	0.00159813	0.00199172	0.00261136	0.00245665	0.00215263	0.0024676	0.00262831	0.000779752	0.00194478	0.00227948	0.0018679	0.00246212		0.000236946	0.000354668	0.000540239	0.000315219	0.000136832		30.3874	18.2369	23.7001	16.8756	5.55747		0.0113298	0.00600226	0.00381524	0.000107907		2.49411	2.92334	2.3955
1	sp|P0A7D6|PURA_ECO57	purA	Adenylosuccinate synthetase OS=Shigella flexneri OX=623 GN=purA PE=3 SV=1	0.00372961	0.00288692	0.00357418	0.00378554	0.0037459	0.00394634	0.00547631	0.00510163	0.00619153	0.00483459	0.00482042	0.00610407	0.00466044	0.00453496	0.00510633	0.00561715	0.00422334	0.00419553	0.00376457	0.00465362	0.0036519	0.00452399	0.00546933	0.00488339	0.00420944		0.000303569	0.000721424	0.000660148	0.000382022	0.000229215		8.31265	15.9467	12.07	7.82289	5.44527		0.0638144	0.00372642	0.00359202	0.0409011		1.2388	1.49767	1.33722
1	sp|P0AB89|PUR8_ECOLI	purB	Adenylosuccinate lyase OS=Escherichia coli O6:H1 (strain CFT073 / ATCC 700928 / UPEC) OX=199310 GN=purB PE=3 SV=1	0.0017686	0.00166591	0.00215054	0.00204776	0.00310339	0.00322279	0.00345382	0.00327677	0.003163	0.004079	0.00338103	0.0034324	0.00260334	0.00254408	0.00230354	0.00352172	0.00423556	0.00273366	0.0031753	0.00438808	0.00190818	0.00324978	0.00340672	0.00257371	0.00370543		0.000190948	0.000101101	0.000282569	0.000389273	0.000678668		10.0068	3.11101	8.29447	15.125	18.3155		5.75026e-05	0.000408688	0.0283913	0.0062466		1.70308	1.78532	1.34878
1	sp|P0AG16|PUR1_ECOLI	purF	Amidophosphoribosyltransferase OS=Shigella flexneri OX=623 GN=purF PE=3 SV=2	0.00012043	6.27198e-05	0.000188966	0.000113774	4.78385e-05	0.000117209	7.88538e-05	0.000239946	0.000283122	0.000162397	0.000131895	0.000203073	0.000284705	0.000258424	0.000168452	3.20564e-05	0.000170017	0.000176734	0.000301017	0.000348755	0.000117102	9.80314e-05	0.000182735	0.000213438	0.000238876		3.37468e-05	5.94921e-05	4.79757e-05	8.56552e-05	7.57553e-05		28.8184	60.6868	26.2543	40.1311	31.7133		0.992099	0.128374	0.343188	0.0487892		0.837146	1.56048	1.82267
2	sp|A7ZUM3|PUR9_ECO24	purH	Bifunctional purine biosynthesis protein PurH OS=Escherichia coli O139:H28 (strain E24377A / ETEC) OX=331111 GN=purH PE=3 SV=1	0.000908273	0.000640024	0.00138012	0.00129001	0.001138	0.00188361	0.00246884	0.0015723	0.00275588	0.00195054	0.00245766	0.00248155	0.0015142	0.00179297	0.00174224	0.00196808	0.00218098	0.0019536	0.00225081	0.00219206	0.00109914	0.00172795	0.0024696	0.0017676	0.00218652		0.000280459	0.000410539	0.000230431	0.000126154	9.53813e-05		25.5161	23.7587	9.3307	7.13701	4.36224		0.0735583	0.00132272	0.0117078	0.00103065		1.57209	2.24684	1.60816
1	sp|Q8XA46|PUR4_ECO57	purL	Phosphoribosylformylglycinamidine synthase OS=Escherichia coli O157:H7 OX=83334 GN=purL PE=3 SV=3	0.000200448	0.000402456	0.000346706	0.000321146	0.000485445	0.000806312	0.000927487	0.000417412	0.000115451	0.000527047	0.000747345	0.000533619	0.000438463	0.000540719	0.000421709	0.000442964	0.000497636	0.000799082	0.000686182	4.85297e-05	0.000333926	0.000645878	0.000530333	0.000440714	0.000591909		5.86205e-05	0.000207735	0.000182707	3.98776e-05	0.000234775		17.5549	32.1632	34.4514	9.04841	39.664		0.039659	0.284329	0.0295235	0.307771		1.9342	1.58817	1.31979
1	sp|Q8XCJ9|PURT_ECO57	purT	Formate-dependent phosphoribosylglycinamide formyltransferase OS=Escherichia coli O157:H7 OX=83334 GN=purT PE=3 SV=1	0.0010875	0.00122947	0.00133746	0.00111127	0.00186245	0.00165719	0.00197709	0.00153505	0.00197157	0.00176008	0.00166935	0.00167626	0.00141997	0.00110221	0.00141291	0.00144003	0.00218844	0.00160877	0.001837	0.00178559	0.00117037	0.00175982	0.00171817	0.00141644	0.00181129		9.20413e-05	0.000161823	0.000101128	0.000120787	0.000166747		7.8643	9.19546	5.88579	8.52746	9.20596		0.00264336	0.00071987	0.175667	0.00261784		1.50364	1.46806	1.21025
2	sp|P0AD62|KPYK1_ECO57	pykF	Pyruvate kinase I OS=Escherichia coli O157:H7 OX=83334 GN=pykF PE=3 SV=1	0.000504027	0.000479842	0.000389251	0.000389035	0.00119136	0.00123583	0.00134507	0.00134064	0.00124008	0.00122962	0.000250125	0.0011123	0.000655614	0.000811536	0.000927888	0.000951215	0.000763659	0.000648681	0.000518059	0.000546279	0.000434546	0.00128823	0.00117096	0.000869712	0.00059748		5.13957e-05	6.46309e-05	0.000353952	0.000102988	8.70003e-05		11.8274	5.01703	30.2276	11.8417	14.5612		2.49945e-06	0.0741281	0.00174188	0.0303461		2.96454	2.69467	2.00143
1	sp|P0A7F1|PYRH_ECO57	pyrH	Uridylate kinase OS=Escherichia coli (strain UTI89 / UPEC) OX=364106 GN=pyrH PE=3 SV=1	0.000501364	0.0004948	0.000672117	0.000541604	0.000845948	0.000821542	0.000700395	0.000521396	0.000890168	0.000591699	0.000936437	0.000756377	0.000849726	0.000707458	0.000771967	0.000735537	0.000478595	0.000857535	0.00105009	0.000810541	0.000521484	0.000760969	0.000823272	0.000753752	0.000834038		5.98227e-05	0.000111424	0.000119632	4.46746e-05	0.000160297		11.4716	14.6425	14.5313	5.92696	19.2194		0.0921374	0.0332487	0.00599004	0.0973425		1.45924	1.57871	1.4454
5	sp|P02925|RBSB_ECOLI	rbsB	Ribose import binding protein RbsB OS=Escherichia coli (strain K12) OX=83333 GN=rbsB PE=1 SV=1	0.0470561	0.0490773	0.0214566	0.0249076	0.016667	0.0167378	0.00967095	0.0113836	0.0095233	0.00409045	0.00871943	0.0152516	0.0167851	0.0173099	0.0147276	0.0102872	0.0109832	0.0186188	0.0182465	0.00950317	0.0359819	0.0140253	0.00912137	0.0157564	0.0146148		0.0124423	0.00308756	0.00299125	0.00227005	0.00409472		34.5794	22.0142	32.7939	14.4072	28.0175		0.0255299	0.0134921	0.0305307	0.0313241		0.389788	0.253499	0.437897
1	sp|P0A7G8|RECA_ECO57	recA	Protein RecA OS=Escherichia coli (strain UTI89 / UPEC) OX=364106 GN=recA PE=3 SV=1	0.000394039	0.000173702	3.46379e-05	0.000484723	0.000183491	0.000181925	0.000370353	0.000317349	0.000401674	0.000193869	0.000465202	0.000489584	0.000366256	0.000227752	0.000147485	0.000296992	0.00015256	0.00056454	0.000361973	0.000304303	0.000283871	0.00025042	0.000433438	0.000262372	0.000333138		0.000167606	8.05712e-05	9.68565e-05	7.20028e-05	0.000117413		59.0429	32.1745	22.3461	27.443	35.2444		0.942565	0.38125	0.917658	0.598617		0.882162	1.52689	0.924267
2	sp|P0AG32|RHO_ECO57	rho	Transcription termination factor Rho OS=Shigella flexneri OX=623 GN=rho PE=3 SV=1	0.00138099	0.00163492	0.00076294	0.000898712	0.00254109	0.00227232	0.00133573	0.00118612	0.00146894	0.00112694	0.00187967	0.00124481	0.00133969	0.000465972	0.00142246	0.00167135	0.00109126	0.00108875	0.00154865	0.00139792	0.00113985	0.00180402	0.00135687	0.00138108	0.00124459		0.000338565	0.00057289	0.000244215	0.000379447	0.000191638		29.7026	31.7563	17.9983	27.4748	15.3977		0.142457	0.359784	0.87301	0.648692		1.58268	1.19039	1.21163
1	sp|P61717|RISB_ECO57	ribH	6,7-dimethyl-8-ribityllumazine synthase OS=Escherichia coli O6:K15:H31 (strain 536 / UPEC) OX=362663 GN=ribH PE=3 SV=1	0.000897744	0.000700148	0.000123589	3.02027e-05	0.00257113	0.0011573	0.000172769	0.000175233	0.00022044	8.48458e-05	0.000164638	0.000234527	0.000153752	0.000145938	0.000246688	0.000145023	0.00023206	0.00019964	0.000365677	7.40975e-05	0.000411869	0.000666268	0.000192539	0.000149845	0.00021585		0.000361025	0.000845108	5.13708e-05	3.69188e-05	8.09998e-05		87.6554	126.842	26.6807	24.638	37.526		0.374297	0.270737	0.262899	0.35867		1.61767	0.467477	0.363817
1	sp|P0AF93|RIDA_ECOLI	ridA	2-iminobutanoate/2-iminopropanoate deaminase OS=Shigella flexneri OX=623 GN=yjgF PE=3 SV=2	0.00570859	0.00473143	0.00698555	0.00645458	0.00321258	0.00452856	0.00539779	0.00585434	0.00483487	0.00511611	0.00401835	0.00538513	0.00527341	0.00542941	0.00587679	0.00538648	0.00772456	0.00641379	0.00551901	0.00412086	0.00608158	0.00496317	0.00497549	0.00540794	0.0059664		0.000750027	0.000877746	0.000412005	0.000192633	0.00112462		12.3328	17.6852	8.2807	3.56204	18.8493		0.15879	0.0949828	0.381329	0.978382		0.816099	0.818123	0.889233
1	sp|P21513|RNE_ECOLI	rne	Ribonuclease E OS=Escherichia coli (strain K12) OX=83333 GN=rne PE=1 SV=6	0.000306838	0.00042469	0.000492805	0.000390234	0.000932419	0.000543572	0.000777439	0.000632139	0.00045543	0.00040268	0.00047639	0.000730061	0.00049315	0.00055275	0.000445906	0.000700198	0.000796627	0.000494122	0.000667723	0.00052149	0.000407462	0.000704789	0.00046591	0.00052295	0.000594607		5.51056e-05	0.000133537	0.00010696	7.84732e-05	0.000112184		13.5241	18.9471	22.9573	15.0059	18.867		0.0146105	0.222052	0.0760594	0.0355091		1.72971	1.14344	1.28343
3	sp|P0A7L2|RL1_ECO57	rplA	50S ribosomal protein L1 OS=Shigella flexneri OX=623 GN=rplA PE=3 SV=2	0.00507525	0.00517543	0.00523025	0.00552817	0.0100594	0.0100153	0.00838816	0.00903945	0.0110455	0.0111128	0.0119799	0.0102095	0.00936992	0.00926206	0.00977988	0.0116667	0.00984035	0.00833629	0.0104569	0.0105205	0.00520284	0.00952739	0.0110792	0.0095749	0.0101486		0.000137947	0.000661779	0.000459433	0.000823516	0.000726109		2.65138	6.94608	4.14682	8.60077	7.15475		6.10901e-05	4.43076e-06	0.000156724	0.00012152		1.83119	2.12945	1.84032
3	sp|P60424|RL2_ECO57	rplB	50S ribosomal protein L2 OS=Escherichia coli (strain UTI89 / UPEC) OX=364106 GN=rplB PE=3 SV=1	0.00376123	0.00357791	0.00458037	0.00435062	0.00809812	0.00789143	0.00845074	0.00627418	0.00729415	0.00759455	0.00876638	0.00845105	0.00705591	0.00584348	0.00695821	0.00672532	0.00620643	0.00684901	0.0104835	0.00884212	0.00405593	0.00799477	0.0080228	0.00684177	0.00784556		0.000397964	0.000702216	0.000582183	0.000401126	0.00156754		9.81192	8.78344	7.2566	5.86291	19.9799		0.000528611	8.21882e-05	0.00039899	0.00697566		1.97113	1.97804	1.68686
2	sp|P60440|RL3_ECO57	rplC	50S ribosomal protein L3 OS=Escherichia coli (strain UTI89 / UPEC) OX=364106 GN=rplC PE=3 SV=1	0.00423546	0.00475947	0.00483482	0.00486631	0.00730887	0.0076495	0.00794127	0.00625634	0.00899283	0.00774954	0.00965531	0.00773327	0.00749167	0.00717926	0.00781568	0.00905155	0.00751521	0.00870669	0.0105851	0.00945282	0.00479715	0.00747919	0.00837118	0.00765367	0.00907976		0.000219278	0.000516326	0.000791335	0.000583506	0.000954014		4.571	6.90351	9.45308	7.62387	10.507		0.000582416	0.000245279	0.00032124	0.000564948		1.55909	1.74503	1.59546
4	sp|P60725|RL4_ECO57	rplD	50S ribosomal protein L4 OS=Shigella flexneri OX=623 GN=rplD PE=3 SV=1	0.00202502	0.00523363	0.00418537	0.00507754	0.00624424	0.00805086	0.00548998	0.0056651	0.00781676	0.00416065	0.00865504	0.0062575	0.00675226	0.00769824	0.00641451	0.00830107	0.00549859	0.00734096	0.0064588	0.00791602	0.00463145	0.00595467	0.00703713	0.00722525	0.00689988		0.00105269	0.000844158	0.00151341	0.000708134	0.000824899		22.729	14.1764	21.5061	9.80082	11.9553		0.055667	0.080339	0.0101775	0.0258334		1.2857	1.51942	1.56004
2	sp|P62401|RL5_ECO57	rplE	50S ribosomal protein L5 OS=Escherichia coli (strain UTI89 / UPEC) OX=364106 GN=rplE PE=3 SV=1	0.00173344	0.00209934	0.00378189	0.00169853	0.00575927	0.00467582	0.00400279	0.00319013	0.00313583	0.00290163	0.00536922	0.0027299	0.00385089	0.00525772	0.00465816	0.00492523	0.00262159	0.00158182	0.00131952	0.00360315	0.00191639	0.0043393	0.00301873	0.00479169	0.0021017		0.000726794	0.000810543	0.000917538	0.000418474	0.000830851		37.9252	18.6791	30.3948	8.73333	39.5323		0.0298422	0.177755	0.00663206	0.950198		2.26431	1.57522	2.50038
4	sp|P0AG57|RL6_ECO57	rplF	50S ribosomal protein L6 OS=Escherichia coli (strain UTI89 / UPEC) OX=364106 GN=rplF PE=3 SV=1	0.00705604	0.0066177	0.00748725	0.00722648	0.0121043	0.0112711	0.0119371	0.0111356	0.0144862	0.0109032	0.0153223	0.0128587	0.0145633	0.0118716	0.0136018	0.00873635	0.0135168	0.0105901	0.0153949	0.0147076	0.00714126	0.0116041	0.0136725	0.0127367	0.0141122		0.000259997	0.000408674	0.00151164	0.0018893	0.00149891		3.64077	3.52182	11.0561	14.8335	10.6214		5.59611e-06	0.000715968	0.00760539	0.000967332		1.62493	1.91457	1.78353
4	sp|P0A7R3|RL9_ECO57	rplI	50S ribosomal protein L9 OS=Escherichia coli (strain UTI89 / UPEC) OX=364106 GN=rplI PE=3 SV=1	0.0114562	0.00981333	0.0106413	0.0122852	0.0201647	0.0235705	0.0279238	0.0219901	0.0282976	0.021574	0.0294683	0.0312854	0.0225278	0.0226228	0.0224071	0.0279098	0.0211321	0.0277102	0.0305615	0.0268336	0.0110487	0.0227803	0.028883	0.0225753	0.0272719		0.0008217	0.00233489	0.00304115	0.00202147	0.00271362		7.43704	10.2496	10.5292	8.95433	9.95025		0.000390615	0.000269456	0.000116133	0.000274322		2.0618	2.61414	2.04325
2	sp|P0A7J5|RL10_ECO57	rplJ	50S ribosomal protein L10 OS=Escherichia coli (strain UTI89 / UPEC) OX=364106 GN=rplJ PE=3 SV=1	0.00439343	0.00348293	0.00442283	0.00405166	0.00730093	0.00664806	0.00737748	0.00667427	0.00839702	0.00843948	0.00755009	0.00745338	0.00546335	0.0061725	0.00585031	0.00777001	0.00695517	0.00671342	0.00623355	0.00776911	0.00422255	0.0069876	0.00797356	0.00601141	0.00683429		0.000320418	0.000339019	0.000458257	0.000727984	0.000444326		7.58826	4.85173	5.74721	12.11	6.50142		6.08768e-05	2.92851e-05	0.00683382	0.000339682		1.65483	1.88833	1.42364
1	sp|P0A7J9|RL11_ECO57	rplK	50S ribosomal protein L11 OS=Escherichia coli (strain UTI89 / UPEC) OX=364106 GN=rplK PE=3 SV=3	0.00085345	0.000811619	0.000911971	0.00101864	0.00146862	0.00120082	0.00168907	0.00109151	0.00164708	0.00149841	0.00207402	0.0017294	0.00173288	0.00175174	0.00185391	0.001868	0.00160791	0.00170696	0.00204707	0.00179335	0.000882711	0.00133472	0.00168824	0.00180282	0.00175016		6.63846e-05	0.000216339	0.000168397	5.93212e-05	0.000131386		7.52055	16.2086	9.97474	3.29046	7.50708		0.0171052	0.000658973	3.88772e-06	0.000141454		1.51207	1.91256	2.04237
3	sp|P0A7K4|RL7_ECO57	rplL	50S ribosomal protein L7/L12 OS=Escherichia coli (strain UTI89 / UPEC) OX=364106 GN=rplL PE=3 SV=1	0.0185265	0.0174532	0.0190149	0.0217976	0.0383814	0.0423729	0.0513502	0.0464582	0.0509842	0.0448031	0.044376	0.0576805	0.0399158	0.0390152	0.0415638	0.0538015	0.039354	0.042861	0.0389618	0.0454291	0.0187707	0.0444156	0.0478937	0.0407398	0.0411075		0.0012998	0.00426352	0.00487139	0.00511372	0.00249357		6.92463	9.59917	10.1713	12.5521	6.06598		0.000128444	8.87487e-05	0.000485856	1.58048e-05		2.36622	2.55152	2.1704
2	sp|P0AA12|RL13_ECO57	rplM	50S ribosomal protein L13 OS=Escherichia coli (strain UTI89 / UPEC) OX=364106 GN=rplM PE=3 SV=2	0.00253692	0.00155741	0.00286018	0.00316066	0.00251074	0.00381925	0.00443034	0.00696354	0.00584568	0.0062358	0.00531317	0.0061043	0.00478159	0.00492227	0.0054432	0.00576865	0.00444441	0.00479034	0.00477193	0.00613945	0.00269855	0.0041248	0.00597499	0.00518274	0.00478114		0.000485692	0.00126629	0.000295313	0.000376995	0.000551457		17.9982	30.6993	4.94248	7.27405	11.534		0.105013	0.000166223	0.000642143	0.00272646		1.52852	2.21415	1.92056
8	sp|P02413|RL15_ECOLI	rplO	50S ribosomal protein L15 OS=Escherichia coli (strain K12) OX=83333 GN=rplO PE=1 SV=1	0.0120944	0.00931837	0.0109626	0.0126573	0.033703	0.0301624	0.0355958	0.0329568	0.0312326	0.0341851	0.0412488	0.0373994	0.030367	0.0266661	0.0301789	0.0382418	0.0363406	0.0297791	0.0378922	0.0396231	0.0115285	0.0333299	0.0357922	0.0302729	0.0371164		0.00111768	0.00154487	0.00330765	0.00343919	0.00306483		9.69491	4.6351	9.24125	11.3606	8.25734		3.48432e-06	3.55688e-05	0.00022252	3.64034e-05		2.89109	3.10468	2.62593
3	sp|P0AG46|RL17_ECO57	rplQ	50S ribosomal protein L17 OS=Escherichia coli (strain UTI89 / UPEC) OX=364106 GN=rplQ PE=3 SV=1	0.0111851	0.0110142	0.0119851	0.0125793	0.0170041	0.0157846	0.0162341	0.0167078	0.0176376	0.0210443	0.0203097	0.017763	0.0143609	0.0140825	0.0170229	0.0201131	0.021694	0.0156857	0.021227	0.0239967	0.0115851	0.0164709	0.0190364	0.0156919	0.0214605		0.000591283	0.000423311	0.00148832	0.00217315	0.00248257		5.10382	2.57005	7.8183	13.8489	11.5681		4.40335e-05	0.000213639	0.0176866	0.00250364		1.42173	1.64317	1.35449
1	sp|P0A7K8|RL19_ECO57	rplS	50S ribosomal protein L19 OS=Escherichia coli (strain UTI89 / UPEC) OX=364106 GN=rplS PE=3 SV=1	0.000835938	0.00103631	0.00229767	0.00197499	0.00716846	0.00665308	0.00845264	0.00411902	0.00603564	0.00586299	0.00754851	0.00760281	0.00354046	0.00614331	0.00383922	0.00414503	0.00450641	0.00487266	0.00727937	0.00559531	0.00150565	0.00691077	0.00679208	0.00399213	0.00523399		0.000600105	0.00123964	0.000813173	0.000863151	0.000873902		39.8568	17.9378	11.9724	21.6213	16.6967		0.00203914	0.000114884	0.0057408	0.00129444		4.58989	4.51106	2.65143
1	sp|P0A7L5|RL20_ECO57	rplT	50S ribosomal protein L20 OS=Escherichia coli (strain UTI89 / UPEC) OX=364106 GN=rplT PE=3 SV=1	0.0028942	0.00311952	0.00336114	0.00410395	0.00511874	0.00665634	0.00719233	0.00622498	0.00617173	0.00491609	0.00761275	0.00850721	0.00627885	0.00637782	0.00582611	0.00711647	0.00548955	0.00549442	0.00577139	0.00613997	0.00324033	0.00644066	0.00689224	0.00632833	0.0056329		0.000367123	0.000626236	0.00125804	0.000358328	0.000231847		11.3298	9.72317	18.253	5.66227	4.11595		0.0012446	0.00624875	0.000191928	0.000244745		1.98765	2.12702	1.95299
2	sp|P0AG49|RL21_ECO57	rplU	50S ribosomal protein L21 OS=Escherichia coli (strain UTI89 / UPEC) OX=364106 GN=rplU PE=3 SV=1	0.00707609	0.00679156	0.00413657	0.00475571	0.018913	0.0135223	0.00901974	0.00761621	0.00993516	0.00622099	0.00962785	0.0111056	0.00799184	0.00713341	0.00800743	0.00974735	0.00871382	0.00956868	0.0113478	0.0101486	0.00577364	0.011271	0.0097815	0.00799963	0.00985864		0.00124384	0.00394983	0.00150071	0.000763673	0.000803473		21.5435	35.0442	15.3423	9.54636	8.14994		0.0477302	0.0328282	0.0325448	0.00353827		1.95215	1.69417	1.38555
3	sp|P61177|RL22_ECO57	rplV	50S ribosomal protein L22 OS=Shigella flexneri OX=623 GN=rplV PE=3 SV=1	0.00444336	0.00581254	0.00521216	0.0067764	0.0194808	0.0130149	0.0120095	0.0121185	0.00823099	0.0165934	0.0107621	0.00617193	0.00987892	0.00792276	0.00673461	0.00807142	0.00606476	0.00597805	0.00632841	0.00786254	0.00551235	0.0125667	0.00949655	0.00799709	0.00619659		0.000733355	0.00266241	0.00323814	0.000863495	0.000652051		13.3039	21.1862	34.0981	10.7976	10.5227		0.00357213	0.07906	0.0190583	0.182166		2.27974	1.72278	1.45076
2	sp|P60625|RL24_ECO57	rplX	50S ribosomal protein L24 OS=Salmonella typhimurium (strain LT2 / SGSC1412 / ATCC 700720) OX=99287 GN=rplX PE=3 SV=2	0.0056838	0.00409725	0.00539632	0.00533111	0.00453083	0.00754394	0.00782242	0.00351984	0.0101089	0.00915551	0.00914101	0.00974979	0.00664005	0.0073728	0.00750533	0.0104121	0.00664174	0.00822366	0.00845718	0.00870602	0.00536371	0.00603739	0.00945265	0.00743906	0.00834042		0.000514936	0.00182892	0.00039054	0.00121475	0.000682703		9.60037	30.2933	4.13154	16.3293	8.18547		0.544863	4.62884e-05	0.0195275	0.0026167		1.1256	1.76233	1.38692
2	sp|P0A7M0|RL27_ECO57	rpmA	50S ribosomal protein L27 OS=Escherichia coli (strain UTI89 / UPEC) OX=364106 GN=rpmA PE=3 SV=1	0.00131449	0.0018467	0.000706391	0.00230824	0.00424824	0.00247887	0.003218	0.00263458	0.00294612	0.00338449	0.00268761	0.00252948	0.00190836	0.00206597	0.00214938	0.00173986	0.00337826	0.00286387	0.00335605	0.00341569	0.0015806	0.00292629	0.00281687	0.00198717	0.00336716		0.000533517	0.000588198	0.000278381	0.00014178	0.000194799		33.7541	20.1005	9.88263	7.1348	5.78526		0.0231865	0.014114	0.281771	0.00356835		1.85138	1.78215	1.25723
2	sp|P0A7M4|RL28_ECO57	rpmB	50S ribosomal protein L28 OS=Escherichia coli (strain UTI89 / UPEC) OX=364106 GN=rpmB PE=3 SV=1	0.00654285	0.00564154	0.00443617	0.00782724	0.0135574	0.00958935	0.0111581	0.0119099	0.0113891	0.0193918	0.0121556	0.00925835	0.00820385	0.00775243	0.00997975	0.00715587	0.0172681	0.00886634	0.00903628	0.0117689	0.0060922	0.011534	0.0117724	0.00797814	0.0104026		0.0010731	0.00117997	0.00317153	0.000853386	0.00278359		17.6143	10.2304	26.9404	10.6965	26.7586		0.00249567	0.0241185	0.0611055	0.0358718		1.89324	1.93237	1.30957
2	sp|P0A7M8|RL29_ECO57	rpmC	50S ribosomal protein L29 OS=Escherichia coli (strain UTI89 / UPEC) OX=364106 GN=rpmC PE=3 SV=1	0.00117589	0.00109778	0.000410985	0.000341608	0.000868346	0.00112248	0.000645605	0.000721329	0.00065061	0.00058401	0.000988552	0.000559822	0.000334281	0.000702783	0.00049824	0.000725203	0.00111768	0.000861845	0.00105025	0.00106204	0.000754381	0.000794837	0.00061731	0.000600512	0.00105614		0.000380269	0.000155973	0.000146402	0.000148866	8.05535e-05		50.408	19.6232	23.7161	24.7899	7.62714		0.746018	0.80994	0.453913	0.286021		1.05363	0.8183	0.796033
1	sp|P0AG53|RL30_ECO57	rpmD	50S ribosomal protein L30 OS=Escherichia coli (strain UTI89 / UPEC) OX=364106 GN=rpmD PE=3 SV=1	0.00795812	0.00718433	0.00840317	0.00855149	0.00972295	0.0119782	0.0121206	0.0123145	0.0179006	0.0110488	0.0158219	0.0149236	0.013057	0.0116546	0.0127059	0.0170547	0.016068	0.0159213	0.0184446	0.0152007	0.00818065	0.0120494	0.0153727	0.0128815	0.0159946		0.000453054	0.000905561	0.00193752	0.00171832	0.00101796		5.53812	7.51538	12.6036	13.3395	6.36442		0.00210421	0.00331245	0.00379276	3.52035e-05		1.47292	1.87916	1.57463
5	sp|P0A7Z6|RPOA_ECO57	rpoA	DNA-directed RNA polymerase subunit alpha OS=Escherichia coli (strain UTI89 / UPEC) OX=364106 GN=rpoA PE=3 SV=1	0.00257528	0.00204418	0.00307554	0.00307364	0.00537765	0.00474617	0.00524348	0.00430287	0.0059849	0.00629077	0.00650933	0.00368222	0.00401895	0.00475844	0.0042961	0.00438451	0.00535431	0.00527324	0.0045171	0.00497447	0.00282446	0.00499482	0.00613783	0.0043403	0.00512386		0.000382433	0.000393021	0.000967293	0.000206977	0.000283996		13.5401	7.86857	15.7595	4.76873	5.54262		0.000686046	0.00576864	0.00117588	0.000284309		1.76842	2.1731	1.53668
3	sp|P0A8V4|RPOB_ECO57	rpoB	DNA-directed RNA polymerase subunit beta OS=Escherichia coli (strain UTI89 / UPEC) OX=364106 GN=rpoB PE=3 SV=2	0.00211995	0.00174466	0.00264886	0.00239253	0.00337383	0.00314854	0.00327799	0.00295869	0.0036578	0.00424417	0.00362866	0.00392447	0.00298764	0.00321243	0.00301734	0.00425276	0.00313561	0.0033588	0.00354838	0.00395351	0.00225624	0.00321327	0.00379113	0.00311489	0.00345359		0.000294194	0.000136147	0.000220543	0.000442611	0.00025187		13.0392	4.23702	5.81732	14.2095	7.29299		0.00403938	0.000495163	0.0185595	0.00271754		1.42417	1.68029	1.38057
4	sp|P0A8T8|RPOC_ECO57	rpoC	DNA-directed RNA polymerase subunit beta' OS=Escherichia coli (strain UTI89 / UPEC) OX=364106 GN=rpoC PE=3 SV=1	0.00493318	0.00583769	0.00354356	0.00538844	0.0124496	0.00907936	0.00577917	0.00729688	0.00699565	0.0086711	0.0085952	0.00546951	0.00654181	0.00542706	0.00450605	0.00552713	0.00293514	0.00310912	0.00303644	0.00460285	0.00516081	0.00818812	0.00779543	0.00547709	0.00307278		0.000691078	0.00211323	0.00120029	0.000533959	0.000590982		13.3909	25.8085	15.3973	9.74894	19.2328		0.0494999	0.0327596	0.409064	0.0554515		1.5866	1.51051	1.06129
5	sp|P0AG69|RS1_ECO57	rpsA	30S ribosomal protein S1 OS=Shigella flexneri OX=623 GN=rpsA PE=3 SV=1	0.0064753	0.00580595	0.00807294	0.00844131	0.0113641	0.0164273	0.0169052	0.0131644	0.0165008	0.0133872	0.01763	0.0174585	0.0143346	0.0144627	0.0127344	0.0131667	0.0130743	0.01373	0.0131834	0.0110812	0.00727412	0.0147958	0.0169796	0.0137507	0.0131289		0.00105825	0.00220101	0.00142846	0.000724076	0.000843033		14.5482	14.8759	8.41277	5.26576	6.42121		0.00258417	0.000244545	0.000145432	0.000631629		2.03404	2.33425	1.89035
3	sp|P0A7V2|RS2_ECO57	rpsB	30S ribosomal protein S2 OS=Shigella flexneri OX=623 GN=rpsB PE=3 SV=4	0.00524591	0.00725622	0.0108553	0.0101949	0.0209798	0.0205235	0.0244843	0.0236932	0.0180159	0.0186274	0.0199437	0.0204046	0.0102953	0.0135292	0.0106133	0.0139878	0.0171198	0.0141336	0.015572	0.0158607	0.00872556	0.0223365	0.0192856	0.0120713	0.0157163		0.00213701	0.00166852	0.000926261	0.0016521	0.000818731		24.4914	7.46994	4.80287	13.6862	5.20943		0.000137264	0.000262011	0.0617645	0.00234604		2.55989	2.21024	1.38344
4	sp|P0A7V5|RS3_ECO57	rpsC	30S ribosomal protein S3 OS=Escherichia coli (strain UTI89 / UPEC) OX=364106 GN=rpsC PE=3 SV=1	0.00509907	0.00543095	0.00578721	0.00551107	0.00818931	0.00929742	0.00942469	0.00735546	0.0092359	0.00969281	0.00944536	0.00944767	0.0092538	0.00805286	0.00909089	0.0109021	0.0080783	0.00909614	0.0108165	0.00970008	0.00547101	0.00874336	0.00944651	0.00917235	0.00939811		0.000192066	0.000794336	0.000118688	0.000788612	0.000835522		3.51061	9.08502	1.25642	8.59771	8.89032		0.00088567	3.83198e-07	0.000695494	0.000526403		1.59813	1.72665	1.67654
2	sp|P0A7W0|RS4_ECO57	rpsD	30S ribosomal protein S4 OS=Escherichia coli (strain UTI89 / UPEC) OX=364106 GN=rpsD PE=3 SV=1	0.00217943	0.00135284	0.00191481	0.00187996	0.0035816	0.002884	0.00310755	0.00364422	0.0047856	0.00457897	0.00473929	0.00422237	0.0018539	0.00246555	0.00418476	0.0031264	0.00464967	0.00399245	0.004759	0.00459027	0.00189738	0.00334457	0.00465913	0.00279597	0.00461997		0.000239461	0.000308568	0.000180886	0.000747926	0.000252698		12.6206	9.22593	3.8824	26.7501	5.46969		0.00112727	1.4051e-05	0.0876797	3.49051e-05		1.76273	2.45555	1.47359
3	sp|P0A7W3|RS5_ECO57	rpsE	30S ribosomal protein S5 OS=Escherichia coli (strain UTI89 / UPEC) OX=364106 GN=rpsE PE=3 SV=1	0.00291662	0.00347042	0.00336674	0.00361967	0.00512647	0.00457579	0.00428808	0.00453678	0.00515783	0.00486392	0.00649435	0.00602994	0.0048882	0.00523438	0.00488221	0.00636939	0.00621505	0.00509561	0.0058832	0.00603412	0.00341858	0.00455629	0.00559388	0.00506129	0.00595866		0.000213371	0.000247346	0.000625634	0.000512923	0.000355694		6.24152	5.42869	11.1843	10.1342	5.96936		0.00146599	0.00134515	0.0019697	0.00014394		1.3328	1.63632	1.48052
2	sp|P66607|RS7_ECO57	rpsG	30S ribosomal protein S7 OS=Escherichia coli (strain K12) OX=83333 GN=rpsG PE=1 SV=3	0.00130111	0.00075997	0.00148502	0.00171348	0.00296317	0.00209349	0.00191797	0.00223458	0.00235488	0.00190622	0.0024425	0.00213707	0.00225457	0.00242584	0.00278158	0.00237479	0.00157476	0.0020117	0.00206531	0.00204671	0.00139307	0.00216403	0.00224598	0.00240032	0.0020292		0.000284356	0.000330432	0.00018852	0.000161193	0.00017493		20.4122	15.2693	8.39365	6.7155	8.62064		0.0181435	0.0090431	0.00266554	0.0407372		1.55343	1.61225	1.72304
1	sp|P0A7W9|RS8_ECO57	rpsH	30S ribosomal protein S8 OS=Escherichia coli (strain UTI89 / UPEC) OX=364106 GN=rpsH PE=3 SV=1	0.000386643	0.000208677	0.000523273	0.000437367	0.000378069	0.000299037	0.000255358	0.0004005	0.000742585	0.000382987	0.000775327	5.77032e-05	0.00061041	0.000474533	0.000748598	0.000753313	0.000361654	0.000648507	0.000890401	0.00084415	0.000412005	0.000338553	0.000562786	0.000679504	0.000746328		9.13298e-05	5.60434e-05	0.000269306	0.000104242	0.000181097		22.1672	16.5538	47.8522	15.341	24.2651		0.482742	0.59972	0.0334083	0.0736517		0.82172	1.36597	1.64926
2	sp|P0A7X5|RS9_ECO57	rpsI	30S ribosomal protein S9 OS=Shigella flexneri OX=623 GN=rpsI PE=3 SV=3	0.00421924	0.00452303	0.00461949	0.00473537	0.00497669	0.00493998	0.00509823	0.00552069	0.00800424	0.0083159	0.0071899	0.00637565	0.00657572	0.00574629	0.00717237	0.0061298	0.00605336	0.00572617	0.00577673	0.00636863	0.00457126	0.00503746	0.00759707	0.00635276	0.00591504		0.000153148	0.000193397	0.000688648	0.000467999	0.000229775		3.35024	3.83918	9.06465	7.36687	3.88459		0.0125151	0.000602064	0.00117808	0.000219196		1.10198	1.66192	1.38972
1	sp|P0A7R7|RS10_ECO57	rpsJ	30S ribosomal protein S10 OS=Escherichia coli (strain UTI89 / UPEC) OX=364106 GN=rpsJ PE=3 SV=1	0.00102624	0.000524466	0.00100598	0.00113558	0.00182618	0.00197416	0.00129366	0.00197967	0.00190954	0.00239631	0.00172938	0.00172331	0.00167962	0.000566027	0.0016205	0.00186014	0.00155577	0.00126988	0.00142322	0.00143907	0.00101611	0.00190017	0.00181946	0.00165006	0.00143114		0.0001993	0.00023738	0.000228337	0.000432773	7.60511e-05		19.614	12.4925	12.5497	26.2276	5.31401		0.00715814	0.00278316	0.166432	0.0150275		1.87004	1.79061	1.6239
1	sp|P0A7S5|RS12_ECO57	rpsL	30S ribosomal protein S12 OS=Escherichia coli (strain UTI89 / UPEC) OX=364106 GN=rpsL PE=3 SV=2	0.00102356	0.00137051	0.000918585	0.00133659	0.00201872	0.00155145	0.00182049	0.00172516	0.00264186	0.00225879	0.00224665	0.00203111	0.00213399	0.00209791	0.00194901	0.00254026	0.00212383	0.00160935	0.00229167	0.00229179	0.00118008	0.00177282	0.00225272	0.00211595	0.00220775		0.000191238	0.000140648	0.000173628	0.000179985	0.000234907		16.2056	7.93354	7.7075	8.50612	10.6401		0.00607919	0.000550305	0.00095684	0.00348457		1.5023	1.90896	1.79306
1	sp|P0A7T1|RS13_ECO57	rpsM	30S ribosomal protein S13 OS=Escherichia coli (strain UTI89 / UPEC) OX=364106 GN=rpsM PE=3 SV=1	0.00301933	0.00327226	0.00311527	0.00372176	0.00620589	0.00859333	0.00977678	0.00733075	0.00725369	0.007061	0.00935474	0.0100137	0.00637579	0.00733665	0.00632912	0.00705387	0.00691013	0.00729684	0.00632518	0.00729137	0.00319377	0.00796204	0.00830421	0.00671483	0.00710075		0.000219803	0.00120837	0.00126343	0.000421404	0.000338223		6.88223	15.1766	15.2144	6.27572	4.7632		0.00100554	0.000506857	2.18282e-05	1.12935e-05		2.49299	2.60013	2.10248
1	sp|P0AG65|RS17_ECO57	rpsQ	30S ribosomal protein S17 OS=Escherichia coli (strain UTI89 / UPEC) OX=364106 GN=rpsQ PE=3 SV=1	0.001674	0.00238686	0.00255277	0.00141403	0.00476522	0.00441952	0.00440716	0.00367419	0.00439943	0.00238868	0.00640678	0.00409211	0.00397842	0.00436682	0.00325296	0.00397477	0.00436861	0.00463025	0.0076249	0.00553525	0.00203043	0.00441334	0.00424577	0.00397659	0.00508275		0.000462899	0.000321168	0.00108136	0.00032014	0.00104257		22.7981	7.2772	25.469	8.05061	20.512		0.000656392	0.0372292	0.00193119	0.00417763		2.1736	2.09107	1.9585
1	sp|P0A7U5|RS19_ECO57	rpsS	30S ribosomal protein S19 OS=Escherichia coli (strain UTI89 / UPEC) OX=364106 GN=rpsS PE=3 SV=1	0.002295	0.00275781	0.00260649	0.00279066	0.00340689	0.0023395	0.00220937	0.00319901	0.00432051	0.00457305	0.00393781	0.00338309	0.00227176	0.00317231	0.00322566	0.00477766	0.00511454	0.00278891	0.0044133	0.00606169	0.00268215	0.00276926	0.00412916	0.00319898	0.00476392		0.000161744	0.000514257	0.000393165	0.000707905	0.000993505		6.0304	18.5702	9.52167	22.1291	20.8548		0.603603	0.00221897	0.20889	0.0297981		1.03248	1.5395	1.19269
1	sp|P0A7U9|RS20_ECO57	rpsT	30S ribosomal protein S20 OS=Escherichia coli (strain UTI89 / UPEC) OX=364106 GN=rpsT PE=3 SV=1	0.00116733	0.00103335	0.00126931	0.00132986	0.00105361	0.00101218	0.00130958	0.00146431	0.00160658	0.00181448	0.00202069	0.000800975	0.00109522	0.0014727	0.00148797	4.22734e-05	0.000879976	0.00158482	0.00156117	0.00179922	0.00121832	0.00118159	0.00171053	0.00128396	0.001573		9.96224e-05	0.000177028	0.000379852	0.000491134	0.00028816		8.17701	14.9821	22.2067	38.2515	18.3192		0.939296	0.237183	0.630172	0.267431		0.969852	1.404	1.05387
1	sp|P68681|RS21_ECO57	rpsU	30S ribosomal protein S21 OS=Escherichia coli (strain UTI89 / UPEC) OX=364106 GN=rpsU PE=3 SV=3	0.00285151	0.00341804	0.00336887	0.00339758	0.00399711	0.00277671	0.0039847	0.00366863	0.00485313	0.00482478	0.00457061	0.00432776	0.00371952	0.00286613	0.00326553	0.00355113	0.00626398	0.00484737	0.00595667	0.00585237	0.00338323	0.00382667	0.00469769	0.00340833	0.00590452		0.000203745	0.00041504	0.000194884	0.000284747	0.000441363		6.02221	10.846	4.1485	8.35445	7.47501		0.315534	0.000281228	0.705621	0.000322477		1.13107	1.38853	1.00742
2	sp|P0AC43|SDHA_ECO57	sdhA	Succinate dehydrogenase flavoprotein subunit OS=Escherichia coli O157:H7 OX=83334 GN=sdhA PE=3 SV=1	0.000896201	0.00176636	0.00187996	0.00139963	0.00029168	0.0010111	0.00095051	0.000788395	0.000880662	0.000523724	0.00087568	0.00110427	0.0016552	0.00141463	0.00133329	0.00106432	0.00105262	0.00128872	0.00129611	0.0010016	0.001583	0.000869452	0.000878171	0.00137396	0.00117067		0.000337623	0.00023437	0.00016118	0.000168053	0.000132655		21.3281	26.956	18.3541	12.2313	11.3316		0.038789	0.0442021	0.655379	0.214418		0.549245	0.554753	0.867947
3	sp|P07014|SDHB_ECOLI	sdhB	Succinate dehydrogenase iron-sulfur subunit OS=Escherichia coli (strain K12) OX=83333 GN=sdhB PE=1 SV=1	0.00621267	0.00685408	0.0110467	0.00950647	0.00424064	0.00437827	0.0032598	0.00551974	0.00302528	0.00390351	0.00362787	0.00424578	0.00577571	0.00581965	0.0048498	0.00443312	0.00495045	0.00418619	0.00373531	0.00468036	0.00818027	0.00430946	0.00376569	0.00531275	0.00443327		0.00187161	0.000599395	0.000374035	0.000578113	0.000427327		22.8795	13.9088	9.93271	10.8816	9.63908		0.0161309	0.00673778	0.036057	0.0136408		0.526811	0.460338	0.649459
1	sp|Q8XEA7|SERC_ECO57	serC	Phosphoserine aminotransferase OS=Escherichia coli O157:H7 OX=83334 GN=serC PE=3 SV=3	0.000351084	6.09511e-05	0.000295201	0.000385841	4.07897e-05	0.000749238	0.000715217	0.000637645	0.000579059	0.000559309	0.000773348	0.000572361	0.000501727	0.000512049	3.34833e-05	2.01387e-05	0.000584124	0.00024616	0.000181552	0.000424121	0.000323142	0.000676431	0.00057571	0.000267605	0.00033514		0.000106159	0.000247466	7.61643e-05	0.000240039	0.000145133		32.8521	36.5841	13.2296	89.6987	43.3052		0.199356	0.00798765	0.968665	0.490326		2.09329	1.7816	0.828135
3	sp|P0A8L3|SYS_ECO57	serS	Serine--tRNA ligase OS=Escherichia coli (strain UTI89 / UPEC) OX=364106 GN=serS PE=3 SV=1	0.00314402	0.00331208	0.00134579	0.0013522	0.00627859	0.0041069	0.00256668	0.0022062	0.00183876	0.00302021	0.00292169	0.00221573	0.00197204	0.00202616	0.0023555	0.00188062	0.00221192	0.00213277	0.00194797	0.00210439	0.00224811	0.00333679	0.00256871	0.0019991	0.00211858		0.000939529	0.00140315	0.000471851	0.000148458	7.56463e-05		41.792	42.051	18.3692	7.42625	3.57061		0.211737	0.742989	0.692158	0.740856		1.48427	1.14261	0.889237
1	sp|P0AEU9|SKP_ECO57	skp	Chaperone protein Skp OS=Shigella flexneri OX=623 GN=skp PE=3 SV=1	0.00025543	0.000199843	0.000361075	0.000236038	0.000257755	0.000385365	0.000549353	0.000571678	0.000672411	0.000327291	0.0005574	0.000655126	0.000511518	0.000498158	0.000579674	0.000515566	1.65824e-05	0.000448264	0.000741712	0.000318121	0.000245734	0.000467359	0.000606263	0.000513542	0.000383193		4.89891e-05	0.000119478	0.000112883	2.67225e-05	0.000213818		19.9358	25.5644	18.6195	5.20357	55.7991		0.0719692	0.0154701	0.000525488	0.473216		1.90189	2.46715	2.08983
1	sp|P0AFG5|ODO1_ECO57	sucA	2-oxoglutarate dehydrogenase E1 component OS=Escherichia coli O157:H7 OX=83334 GN=sucA PE=3 SV=1	0.0016342	0.00106067	0.00176228	0.00222899	0.000705775	0.0012192	0.00149387	0.00183249	0.00131897	0.000701572	0.000506248	0.0019606	0.00155928	0.00160375	0.00170164	0.00173235	0.00190359	0.00151477	0.00111452	0.00132773	0.00169824	0.00135653	0.00101027	0.0016527	0.00142125		0.000324101	0.000350346	0.000517938	6.77402e-05	0.000244028		19.0845	25.8266	51.2672	4.09877	17.17		0.329853	0.225921	0.930161	0.507574		0.798785	0.594893	0.973181
1	sp|P0AFG7|ODO2_ECO57	sucB	Dihydrolipoyllysine-residue succinyltransferase component of 2-oxoglutarate dehydrogenase complex OS=Escherichia coli O157:H7 OX=83334 GN=sucB PE=1 SV=2	0.000749116	0.000825663	0.00130128	0.00136875	0.000829301	0.00111493	0.00135595	0.00114687	0.00115315	0.000226644	0.000897449	0.00164731	0.00172564	0.00183626	0.00131262	0.0012981	0.000494743	0.00157933	0.00138318	0.000921659	0.00106347	0.0011309	0.0010253	0.00151913	0.00115242		0.000273812	0.000141232	0.000419093	0.000237794	0.000386528		25.747	12.4884	40.8751	15.6533	33.5405		0.801828	0.819593	0.0630397	0.9119		1.06341	0.964107	1.42846
4	sp|P0A838|SUCC_ECO57	sucC	Succinate--CoA ligase [ADP-forming] subunit beta OS=Shigella flexneri OX=623 GN=sucC PE=3 SV=1	0.0040014	0.003422	0.00568052	0.0060175	0.00280012	0.00404538	0.00418694	0.00479131	0.00215199	0.00303708	0.00280343	0.0032785	0.00397647	0.0047278	0.00523169	0.0030927	0.00481696	0.00464948	0.00281163	0.00223394	0.00484096	0.00411616	0.00292026	0.00435214	0.00373056		0.00106865	0.000577909	0.000340039	0.000722578	0.00110522		22.0752	14.04	11.6442	16.6028	29.626		0.318288	0.0273391	0.529985	0.250681		0.850278	0.603239	0.899023
1	sp|P0AGF1|SUCD_ECO57	sucD	Succinate--CoA ligase [ADP-forming] subunit alpha OS=Escherichia coli O157:H7 OX=83334 GN=sucD PE=3 SV=2	0.00229982	0.00258963	0.00401269	0.00429062	0.00199219	0.00254789	0.00102518	0.00327256	0.00314677	0.00183667	0.00247921	0.00370528	0.00397595	0.00398482	0.0021977	0.00340369	0.00149997	0.000782173	0.00195461	0.00272858	0.00330116	0.00227004	0.00281299	0.00368982	0.00172729		0.000853467	0.000700768	0.000634041	0.000596418	0.000600263		25.8535	30.8703	22.5398	16.1639	34.7517		0.1649	0.46123	0.892123	0.0523133		0.687649	0.852121	1.11773
1	sp|P0A871|TALB_ECO57	talB	Transaldolase B OS=Shigella flexneri OX=623 GN=talB PE=3 SV=2	0.00328332	0.00380883	0.00345919	0.00364663	0.00245075	0.00357437	0.00374874	0.00322187	0.00369906	0.00195302	0.00410023	0.00386441	0.004389	0.0041048	0.00379895	0.00402756	0.00381869	0.00416138	0.00549293	0.00368527	0.00355291	0.00339812	0.00378173	0.00406618	0.00399004		0.000178239	0.00041262	0.000725581	0.000166825	0.00060168		5.01672	12.1426	19.1865	4.10274	15.0796		0.368951	0.782688	0.0190137	0.135163		0.956434	1.06441	1.14447
1	sp|Q8XE27|SYT_ECO57	thrS	Threonine--tRNA ligase OS=Escherichia coli O157:H7 OX=83334 GN=thrS PE=3 SV=1	0.000371899	0.000546399	0.000570122	0.000476812	0.000512189	0.000781334	0.000847728	0.000250141	0.000591151	0.000625795	0.00108686	0.000880474	0.000807247	0.000748391	0.000617072	0.000932945	0.00111933	0.000620843	0.00075321	0.00077741	0.000511605	0.000646761	0.000753134	0.000777819	0.00076531		6.69524e-05	0.000216683	0.000187597	9.36823e-05	0.000150817		13.0867	33.5028	24.9089	12.0442	19.7066		0.486663	0.0501036	0.0113923	0.0298229		1.26418	1.4721	1.52035
5	sp|P0A851|TIG_ECO57	tig	Trigger factor OS=Escherichia coli (strain UTI89 / UPEC) OX=364106 GN=tig PE=3 SV=1	0.00587732	0.00676979	0.00740039	0.00571587	0.0146737	0.0138947	0.0107597	0.0078404	0.010906	0.009692	0.0114241	0.0101571	0.00957973	0.0132441	0.0106716	0.0144562	0.0085659	0.00946763	0.0102576	0.0119858	0.00632356	0.0123272	0.0105316	0.0119579	0.0098626		0.00064425	0.00249207	0.000620243	0.00186225	0.00105245		10.1881	20.2161	5.88937	15.5735	10.6712		0.0161131	0.000304132	0.00350272	0.00462494		1.94941	1.66545	1.891
14	sp|Q0TB00|TNAA_ECOL5	tnaA	Tryptophanase OS=Escherichia coli O6:K15:H31 (strain 536 / UPEC) OX=362663 GN=tnaA PE=3 SV=1	0.285655	0.291844	0.334495	0.302998	0.0489313	0.0910419	0.093479	0.119278	0.0821166	0.0489859	0.0572143	0.103651	0.230498	0.21393	0.208722	0.0875922	0.124568	0.188514	0.116626	0.0689172	0.297421	0.0922604	0.0696655	0.211326	0.120597		0.0153733	0.0196256	0.0198918	0.0487966	0.031929		5.16886	21.272	28.5534	23.0907	26.4758		2.16466e-05	8.30684e-06	0.0140427	0.000551855		0.310201	0.234232	0.710528
1	sp|P0A860|TPIS_ECO57	tpiA	Triosephosphate isomerase OS=Escherichia coli (strain UTI89 / UPEC) OX=364106 GN=tpiA PE=3 SV=1	0.00198987	0.00137211	0.00195525	0.00183226	0.00165658	0.00181826	0.00281863	0.00245885	0.00294947	0.00202248	0.00103993	0.00271004	0.00184574	0.00201342	0.00220317	0.00289731	0.00226403	0.00294642	0.00242508	0.00258291	0.00189375	0.00213855	0.00236626	0.00210829	0.002504		0.000207629	0.000450658	0.000649273	0.000328702	0.000210057		10.9639	21.0731	27.4388	15.5909	8.38887		0.240147	0.416953	0.146468	0.00937879		1.12927	1.24951	1.11329
3	sp|P0A864|TPX_ECO57	tpx	Thiol peroxidase OS=Shigella flexneri OX=623 GN=tpx PE=3 SV=2	0.00184929	0.00327477	0.00193399	0.00307339	0.0023651	0.0031591	0.00342207	0.00295279	0.0034656	0.0024624	0.00320481	0.00321486	0.00291978	0.00267725	0.00333484	0.00403226	0.00282963	0.0042805	0.00367402	0.00273307	0.00250369	0.00305594	0.00320984	0.00312731	0.00325183		0.000641219	0.00031582	0.000312261	0.000442521	0.000597954		25.611	10.3346	9.72825	14.1502	18.3882		0.349289	0.246285	0.187763	0.156956		1.22058	1.28204	1.24908
1	sp|Q00186|TRAM4_ECOLX	traM	Protein TraM OS=Escherichia coli OX=562 GN=traM PE=1 SV=2	0.000272552	0.000192417	0.000626128	0.000713477	0.000199485	0.000478853	0.000632555	0.000418916	0.000913641	0.000995658	0.000872595	0.000815759	0.000477886	0.000556672	0.000303305	0.000666562	0.000391778	0.000468684	0.00033829	0.000642836	0.00044934	0.000448885	0.000893118	0.000517279	0.000430231		0.000218659	0.000123252	5.52364e-05	0.000110511	9.53627e-05		48.6623	27.4573	6.18467	21.3639	22.1655		0.90899	0.015507	0.749687	0.951085		0.998987	1.98762	1.1512
1	sp|P0AA27|THIO_ECO57	trxA	Thioredoxin 1 OS=Shigella flexneri OX=623 GN=trxA PE=3 SV=2	0.00019477	0.000275589	0.00025484	0.000331699	4.62826e-05	0.000170002	9.64244e-05	0.000136578	0.000309553	0.000186274	0.00020592	0.000345562	0.000225503	0.000258329	0.000202971	0.00037499	0.000217813	0.00042364	0.000438355	0.000429724	0.000265215	0.000116501	0.000257737	0.000241916	0.000426682		3.94194e-05	4.09683e-05	6.57303e-05	5.4771e-05	7.97849e-05		14.8632	35.1656	25.5029	22.6405	18.6989		0.00790367	0.961831	0.980311	0.109738		0.439271	0.971802	0.912151
5	sp|P0A6P3|EFTS_ECO57	tsf	Elongation factor Ts OS=Escherichia coli (strain UTI89 / UPEC) OX=364106 GN=tsf PE=3 SV=1	0.00754167	0.00546041	0.00732189	0.00869109	0.0112788	0.0119817	0.0163935	0.0164992	0.0194899	0.0157281	0.0153794	0.0180676	0.0132326	0.00975632	0.0141695	0.0208445	0.013919	0.0165252	0.0161052	0.0163066	0.00743178	0.0141876	0.0168978	0.0137011	0.0162059		0.000896677	0.00240806	0.00161251	0.00317187	0.000897512		12.0654	16.9729	9.5427	23.1505	5.53818		0.00467772	0.000158509	0.0238856	8.31385e-05		1.90905	2.27372	1.84358
1	sp|P0A3B3|TYPA_ECO57	typA	GTP-binding protein TypA/BipA OS=Escherichia coli (strain K12) OX=83333 GN=typA PE=1 SV=2	0.000335932	0.000261847	0.000167182	0.000250343	0.000850958	0.00038614	0.000479035	0.000480034	0.00060543	0.00102921	0.000630188	0.000453299	0.000304486	0.000299889	0.000190713	0.000657208	0.000621428	0.000173952	0.00043442	0.000894684	0.000256095	0.000479535	0.000617809	0.000302188	0.000527924		4.50637e-05	0.000150958	0.00017484	0.000147067	0.000226935		17.5965	31.4801	28.3	48.6675	42.9862		0.0347844	0.0157388	0.347587	0.125565		1.87249	2.41242	1.17998
1	sp|P0ADZ9|YAJC_ECO57	yajC	Sec translocon accessory complex subunit YajC OS=Shigella flexneri OX=623 GN=yajC PE=3 SV=1	0.00120783	0.000960217	0.00111609	0.00101477	0.000813701	0.00119845	0.00134312	0.000938564	0.00155495	0.00091863	0.00156044	0.00153086	0.00147763	0.00140328	0.00113473	0.0010256	0.0010802	0.00152399	0.0015214	0.000926481	0.00106543	0.0010685	0.00154291	0.001269	0.0013008		8.72332e-05	0.000197326	0.000236296	0.000180143	0.000259678		8.18761	18.4675	15.315	14.1956	19.963		0.992668	0.106776	0.174899	0.291155		1.00289	1.44816	1.19107
1	sp|P0A8E9|YAJQ_ECO57	yajQ	UPF0234 protein YajQ OS=Escherichia coli (strain UTI89 / UPEC) OX=364106 GN=yajQ PE=3 SV=3	0.00101574	0.000430028	0.000940958	0.000820888	0.000879762	0.00101957	0.00142978	0.0011608	0.00137846	0.00188386	0.00110169	0.000942264	0.00108666	0.00109914	0.000748716	0.00174029	0.000879372	0.000479947	0.000936898	0.0021183	0.000880923	0.00109019	0.00124007	0.0010929	0.000908135		0.000185938	0.000172812	0.000304593	0.000285795	0.000507337		21.1072	15.8516	24.5625	26.15	55.8658		0.11734	0.075206	0.184499	0.453375		1.23755	1.4077	1.24063
1	sp|P76187|YDHF_ECOLI	ydhF	Oxidoreductase YdhF OS=Escherichia coli (strain K12) OX=83333 GN=ydhF PE=1 SV=2	0.000851818	0.000737602	0.0013836	0.00127711	2.85538e-05	0.000185448	0.000385616	0.00119658	6.30843e-05	0.000204218	0.000175759	0.000163403	0.00121941	0.00148809	0.00155772	0.000233916	0.00230974	0.00164263	0.000347028	0.000177437	0.00106446	0.000285532	0.000169581	0.00135375	0.000994828		0.000267822	0.000373765	4.42658e-05	0.000445433	0.000856976		25.1603	130.902	26.1031	32.9037	86.1431		0.0900594	0.00130281	0.862411	0.91954		0.26824	0.159311	1.27176
1	sp|P0AD33|YFCZ_ECOLI	yfcZ	UPF0381 protein YfcZ OS=Escherichia coli O6:H1 (strain CFT073 / ATCC 700928 / UPEC) OX=199310 GN=yfcZ PE=3 SV=1	0.000972397	0.00057662	0.000327945	0.000499797	0.00013376	3.04131e-05	0.00050297	0.000483824	0.000423287	0.000117149	0.000343804	0.000470521	0.000330108	0.000343294	0.000361747	0.000187883	0.000463921	0.00046493	0.000470941	0.000348352	0.000538209	0.000308792	0.000383546	0.000336701	0.000464426		0.000189104	0.000205655	0.000110771	5.89376e-05	4.43422e-05		35.1358	66.6	28.8807	17.5044	9.54776		0.143359	0.155365	0.0886228	0.303093		0.57374	0.712634	0.625596
1	sp|P65625|YIDC_ECO57	yidC	Membrane protein insertase YidC OS=Escherichia coli (strain UTI89 / UPEC) OX=364106 GN=yidC PE=1 SV=1	0.000621084	0.00046628	0.000820079	0.000843931	0.000921748	0.0011585	0.00115167	0.000886745	0.000740773	0.000872741	0.00107479	0.00147561	0.0011023	0.00105504	0.00117209	0.00126079	0.00113273	0.000825299	0.00145822	0.00112787	0.000720582	0.00103671	0.000973766	0.00113719	0.0011303		0.000144161	0.00012542	0.000234222	6.88848e-05	0.000161094		20.0063	12.0979	24.0532	6.05744	14.2523		0.0249574	0.102566	0.00366066	0.0290109		1.43871	1.35136	1.57816
1	sp|P64583|YQJD_ECO57	yqjD	Uncharacterized protein YqjD OS=Shigella flexneri OX=623 GN=yqjD PE=3 SV=1	0.000790969	0.000965755	0.0012028	0.000888399	0.000610613	0.000473859	0.000607649	0.000626157	0.00102891	0.000847194	0.000594428	2.91816e-05	0.000901499	0.000628163	0.000899703	0.000812359	0.000800926	0.000315664	0.000794493	0.00109184	0.000927077	0.000609131	0.000720811	0.000856031	0.00079771		0.000122296	5.28551e-05	0.000313123	9.11341e-05	0.000217534		13.1916	8.67714	43.4404	10.6461	27.2698		0.00683838	0.201025	0.213215	0.292725		0.657045	0.77751	0.923366
1	sp|Q8X988|ZAPD_ECO57	zapD	Enolase OS=Bacillus subtilis (strain 168) OX=224308 GN=eno PE=1 SV=4	0.0157273	0.0131608	0.0150357	0.0153498	0.0234679	0.0154463	0.0211376	0.0264402	0.0259255	0.0407069	0.0204258	0.017779	0.0116682	0.0143061	0.0147865	0.0258571	0.0395455	0.0202923	0.0132324	0.031114	0.0151927	0.0223027	0.0231757	0.0145463	0.0257031		0.000828808	0.00333107	0.0072488	0.00460131	0.00928369		5.4553	14.9357	31.2776	31.6321	36.1189		0.0295757	0.0691055	0.586338	0.102852		1.46799	1.52545	0.957453
[truncated: 1 more columns]
