# Supplementary material for: Proteomic Analyses Reveal New Insights on the Antimicrobial Mechanisms of Chitosan Biopolymers and Their Nanosized Particles against Escherichia coli
Source: Int J Mol Sci. 2019 Dec 28;21(1):225. doi: 10.3390/ijms21010225 (PMC6981525; doi:10.3390/ijms21010225)
Supplement: Supplementary file 1 [file ijms-21-00225-s001.zip › Supplementary material Table S2 - Venn diagram.xlsx]

## Sheet: More abundant
Experimental conditions	#common differentialy expressed genes	Gene name
L; LN; M; MN	16	glyA
		ileS
		pheA
		ppa
		ptsI
		rplA
		rplB
		rplI
		rplL
		rplO
		rplS
		rplT
		rpsA
		rpsM
		rpsQ
		tsf
L; LN; M	1	guaA
L; LN; MN	13	accC
		dksA
		gnd
		ompA
		ompT
		pheT
		purB
		rplU
		rpmA
		rpmB
		rpoA
		rpsB
		rpsD
LN; M; MN	1	infB
L; M; MN	8	atpF
		pheS
		prs
		rplF
		rplK
		rplM
		rpsC
		rpsL
L; LN	4	fusA
		pnp
		rpsJ
		typA
LN; M	4	hslU
		pykF
		rplE
		tig
LN; MN	1	fbaA
L; M	3	asnC
		mdoG
		skp
L; MN	4	eno
		purH
		rplC
		rpmD
M; MN	1	mglB
LN	6	dnaK
		kbl
		napF
		purL
		rne
		rplV
		alaS
L	8	gapA
		iprA
		rplJ
		rplX
		rpoB
		serC
		traM
M	1	rpsG
MN	7	bamA
		gyrB
		purF
		rplQ
		rpsE
		rpsS
		rpsU

## Sheet: Less abundant 
Experimental conditions	#common differentialy expressed genes	Gene name
L; LN; M; MN	4	glpK
		grcA
		ompW
		rbsB
L; LN; M	1	gatZ
L; LN; MN	3	glnH
		sdhB
		tnaA
L; LN	1	sdhA
LN; M	1	fabB
M; MN	1	pflB
LN	2	cspC
		trxA
L	4	acnB
		fumA
		glnA
		ydhF
M	1	ppiC
MN	2	dps
		pckA
