# Supplementary material for: Proteomic Analyses Reveal New Insights on the Antimicrobial Mechanisms of Chitosan Biopolymers and Their Nanosized Particles against Escherichia coli
Source: Int J Mol Sci. 2019 Dec 28;21(1):225. doi: 10.3390/ijms21010225 (PMC6981525; doi:10.3390/ijms21010225)
Supplement: Supplementary file 1 [file ijms-21-00225-s001.zip › Supplementary material Table S3 - KEGG less r-ptns from String.xlsx]

## Sheet: KEGG todas sem r ptns from Stri
#term ID	Pathway	observed gene count	background gene count	matching proteins in your network (IDs)	matching proteins in your network (labels)
ece00970	Aminoacyl-tRNA biosynthesis	4	25	EDL933_0025,EDL933_2672,EDL933_2673,EDL933_3860	alaS,ileS,pheS,pheT
ece01230	Biosynthesis of amino acids	8	117	EDL933_1170,EDL933_1911,EDL933_2633,EDL933_2743,EDL933_3715,EDL933_3760,EDL933_3957,EDL933_4129	eno,fbaA,gapA,glyA,pheA,prs,pykF,serC
ece00010	Glycolysis / Gluconeogenesis	4	44	EDL933_2633,EDL933_2743,EDL933_3957,EDL933_4129	eno,fbaA,gapA,pykF
ece00670	One carbon pool by folate	2	14	EDL933_3715,EDL933_5338	glyA,purH
ece00030	Pentose phosphate pathway	3	29	EDL933_1911,EDL933_3101,EDL933_4129	fbaA,gnd,prs
ece00230	Purine metabolism	10	92	EDL933_1800,EDL933_1911,EDL933_2633,EDL933_3478,EDL933_3664,EDL933_3722,EDL933_4393,EDL933_4512,EDL933_5317,EDL933_5338	guaA,pnp,prs,purB,purF,purH,purL,pykF,rpoA,rpoB
ece00240	Pyrimidine metabolism	3	66	EDL933_4393,EDL933_4512,EDL933_5317	pnp,rpoA,rpoB
ece03018	RNA degradation	4	16	EDL933_0013,EDL933_1661,EDL933_3957,EDL933_4393	dnaK,eno,pnp,rne
ece03020	RNA polymerase	2	4	EDL933_4512,EDL933_5317	rpoA,rpoB
